# Supplementary material for: Changes in projectile design and size of prey reveal the central role of Fishtail points in megafauna hunting in South America
Source: Sci Rep. 2022 Oct 25;12:16964. doi: 10.1038/s41598-022-21287-0 (PMC9596454; doi:10.1038/s41598-022-21287-0)
Supplement: Supplementary file 1 — Supplementary Information 1. [file 41598_2022_21287_MOESM1_ESM.xls]

## Sheet: Points
Changes in Projectile design and size of prey reveals the central role of Fishtail points in megafauna hunting in South America
Luciano Prates, Diego Rivero, S. Ivan Perez
Data S1. Geographical coordinates for southern South American projectile point records.
Site	Region	Type	Longitude	Latitude	Reference
Tres_Arroyos	Patagonia	FPP-Patagonia	-68.7833	-53.383	Massone, M., & Prieto, A. (2004). Evaluación de la modalidad cultural Fell 1 en Magallanes. Chungará (Arica), 36, 303-315.
Magallanes	Patagonia	FPP-Patagonia	-70.7201	-52.4053	Bahamondes, F., & Jackson, D. (2006). Hallazgo de una punta “cola de pescado” en Magallanes, Chile. Magallania (Punta Arenas), 34(2), 115-118.
Laguna_Iturbe	Patagonia	FPP-Patagonia	-70.1503	-52.4003	Bahamondes, F., & Jackson, D. (2006). Hallazgo de una punta “cola de pescado” en Magallanes, Chile. Magallania (Punta Arenas), 34(2), 115-118.
Pali_Aike	Patagonia	FPP-Patagonia	-69.7338	-52.0942	Jackson, D. (2004). Hallazgo de una punta “cola de pescado” en Patagonia meridional. Magallania, 32, 221-223.
Cueva_Fell	Patagonia	FPP-Patagonia	-69.9846	-52.0298	Waters, M. R., Amorosi, T., & Stafford, T. W. (2015). Redating Fell's cave, Chile and the chronological placement of the Fishtail projectile point. American Antiquity, 80(2), 376-386.
Cueva_del_Medio	Patagonia	FPP-Patagonia	-72.633	-51.5833	Nami, H. G., & Nakamura, T. (1995). Cronología radiocarbónica con AMS sobre muestras de hueso procedentes del sitio Cueva del Medio (Última Esperanza, Chile). In Anales del Instituto de la Patagonia.
Cerro_Vanguardia	Patagonia	FPP-Patagonia	-68.3928	-48.3896	Weitzel, C., Mazzia, N., & Flegenheimer, N. (2018). Assessing Fishtail points distribution in the southern Cone. Quaternary International, 473, 161-172.
Piedra_Museo	Patagonia	FPP-Patagonia	-67.8678	-47.895	Miotti, L. (2004). Quandary: the Clovis phenomenon, the First Americans, and the view from Patagonia. New perspectives on the first Americans. A Peopling of Americans Publication. A&M Texas University Press, USA, 35-40.
Los_Toldos_2	Patagonia	FPP-Patagonia	-68.9666	-47.3666	Cardich, A. (1977). Las culturas pleistocénicas y post-pleistocénicas de Los Toldos y un bosquejo de la prehistoria de Sudamérica.
Cerro_galera,_Aysen	Patagonia	FPP-Patagonia	-73.3025	-45.8823	Bate, L. 1982. Orígenes de la Comunidad Primitiva en Patagonia. Serie Monográfica Cuicuilco, Escuela Nacional de Antropología e Historia, Ciudad de México
Pampa_Coichel	Patagonia	FPP-Patagonia	-71.4429	-45.2453	Weitzel, C., Mazzia, N., & Flegenheimer, N. (2018). Assessing Fishtail points distribution in the southern Cone. Quaternary International, 473, 161-172.
Tapera_Isidoro	Patagonia	FPP-Patagonia	-67.9233	-41.7242	Weitzel, C., Mazzia, N., & Flegenheimer, N. (2018). Assessing Fishtail points distribution in the southern Cone. Quaternary International, 473, 161-172.
Los_Dos_Amigos	Patagonia	FPP-Patagonia	-67.9299	-41.6742	Miotti, L., Hermo, D., & Terranova, E. (2010). Fishtail points, first evidence of Late-Pleistocene hunter-gatherers in Somuncurá plateau (Río Negro Province, Argentina). Current Research in the Pleistocene, 27, 22-24.
Amigo_Oeste	Patagonia	FPP-Patagonia	-67.9248	-41.6608	Miotti, L., Hermo, D., & Terranova, E. (2010). Fishtail points, first evidence of Late-Pleistocene hunter-gatherers in Somuncurá plateau (Río Negro Province, Argentina). Current Research in the Pleistocene, 27, 22-24.
Arroyo_Corral	Patagonia	FPP-Patagonia	-71.0506	-40.9297	Miotti, L., & Terranova, E. (2015). A hill full of points in Terra Incognita from Patagonia: notes and reflections for discussing the way and tempo of initial peopling. PaleoAmerica, 1(2), 181-196.
Piedra_del_Aguila	Patagonia	FPP-Patagonia	-70.0854	-40.0432	Flegenheimer, N., Miotti, L., & Mazzia, N. (2013). Rethinking early objects and landscapes in the Southern Cone: Fishtail-point concentrations in the Pampas and northern Patagonia. Paleoamerican Odyssey, 359-376.
Monte_Hermoso	Pampa	FPP-Pampa	-61.3507	-38.9894	Flegenheimer, N., & Bayón, C. (1996). Surface Fell’s cave stemmed points in the Argentine Pampas. Current Research in the Pleistocene, 13, 17-19.
Temuco	Andes	FPP-Andes	-72.5274	-38.7003	Politis, G. G. (1991). Fishtail projectile points in the Southern Cone of South America. In Clovis/Bonnichsen, Robson; Turnmire, Karen L..
Tapera_Moreira	Pampa	FPP-Pampa	-66.3271	-38.6723	Berón, M. 2004 Dinámica poblacional y estrategias de subsistencia de poblaciones prehispánicas de la cuenca Atuel-Salado-Chad- ileuvú-Curacó, Provincia de La Pampa. Unpublished Ph.D. dissertation, Facultad de Filosofía y Letras, UBA, Buenos Aires, Argentina
Los_Ángeles	Pampa	FPP-Pampa	-59.0256	-38.6688	Flegenheimer, N., & Bayón, C. (1996). Surface Fell’s cave stemmed points in the Argentine Pampas. Current Research in the Pleistocene, 13, 17-19.
Arroyo_Carolina	Pampa	FPP-Pampa	-58.1482	-38.4143	Flegenheimer, N., & Bayón, C. (1996). Surface Fell’s cave stemmed points in the Argentine Pampas. Current Research in the Pleistocene, 13, 17-19.
Bellamar_3	Pampa	FPP-Pampa	-58.1482	-38.4143	Bonomo, M. (2005). Costeando las llanuras. Arqueología del litoral marítimo pampeano. Sociedad Argentina de Antropología, Buenos Aires, 1-334.
San_Cayetano	Pampa	FPP-Pampa	-59.6306	-38.3802	Politis, G. G. (1991). Fishtail projectile points in the Southern Cone of South America. In Clovis/Bonnichsen, Robson; Turnmire, Karen L..
La_Ballenera	Pampa	FPP-Pampa	-57.94	-38.3183	Flegenheimer, N., & Bayón, C. (1996). Surface Fell’s cave stemmed points in the Argentine Pampas. Current Research in the Pleistocene, 13, 17-19.
Río_Sauce_Chico	Pampa	FPP-Pampa	-62.5537	-38.3143	Flegenheimer, N. (1980). Puntas" cola de pescado" en la provincia de Buenos Aires. Relaciones de la Sociedad Argentina de Antropología, 14.
Miramar	Pampa	FPP-Pampa	-57.8479	-38.2839	Flegenheimer, N., & Bayón, C. (1996). Surface Fell’s cave stemmed points in the Argentine Pampas. Current Research in the Pleistocene, 13, 17-19.
La_Querencia	Pampa	FPP-Pampa	-58.9956	-38.2305	Flegenheimer, N., & Bayón, C. (1996). Surface Fell’s cave stemmed points in the Argentine Pampas. Current Research in the Pleistocene, 13, 17-19.
Paso_Otero_5	Pampa	FPP-Pampa	-59.0994	-38.2022	Martínez, G., & Gutiérrez, M. (2011). Paso Otero 5: a summary of the interdisciplinary lines of evidence for reconstructing early human occupation and paleoenvironment in the Pampean region, Argentina. Peuplements et préhistoire en Amériques, 271-84.
Amalia_sitio_2	Pampa	FPP-Pampa	-57.9431	-38.1579	Mazzanti, D., Martínez, G., & Quintana, C. (2012). Early settlements in eastern Tandilia, Buenos Aires Province, Argentina: archaeological contexts and site-formation processes. Southbound: Late Pleistocene Peopling of Latin America, 99-103.
El_Abra	Pampa	FPP-Pampa	-58.1522	-37.9683	Weitzel, C., Mazzia, N., & Flegenheimer, N. (2018). Assessing Fishtail points distribution in the southern Cone. Quaternary International, 473, 161-172.
Cerro_La_China_1_y_2	Pampa	FPP-Pampa	-58.6167	-37.95	Flegenheimer, N., & Zárate, M. (1997). Considerations on radiocarbon and calibrated dates from Cerro La China and Cerro El Sombrero, Argentina. Current Research in the Pleistocene, 14, 27-28.
Abrigo_Los_Pinos	Pampa	FPP-Pampa	-58.05	-37.85	Mazzanti, D., Martínez, G., & Quintana, C. (2012). Early settlements in eastern Tandilia, Buenos Aires Province, Argentina: archaeological contexts and site-formation processes. Southbound: Late Pleistocene Peopling of Latin America, 99-103.
Cerro_El_Sombrero_Cima_y_Abrigo_1	Pampa	FPP-Pampa	-58.56	-37.817	Flegenheimer, N., & Zárate, M. (1997). Considerations on radiocarbon and calibrated dates from Cerro La China and Cerro El Sombrero, Argentina. Current Research in the Pleistocene, 14, 27-28.
El_Carmel	Pampa	FPP-Pampa	-63.5535	-37.7835	Berón, M., Carrera Aizpitarte, M., & Paez, F. (2021). Social trajectories of Hunter-Gatherer societies in Central Argentina: Exploration and colonization of a desert landscape, La Pampa province, Argentina. In South American Contributions to World Archaeology (pp. 81-118). Springer, Cham.
El_Picadero	Pampa	FPP-Pampa	-59.1064	-37.7338	Colombo, M., & Flegenheimer, N. (2013). La elección de rocas de colores por los pobladores tempranos de la región Pampeana (Buenos Aires, Argentina): Nuevas Consideraciones desde las canteras. Boletín del Museo Chileno de Arte Precolombino, 18(1), 125-137.
Ranquil_Norte	Andes	FPP-Andes	-69.5574	-36.739	Rivero, D. E. (2008). El poblamiento de la región central del territorio argentino durante la transición Pleistoceno-Holoceno, 12.000-9.000 aP. revista española de antropología americana, 38(2), 17-37.
Ibarra	Pampa	FPP-Pampa	-61.1429	-36.3589	Flegenheimer, N., & Bayón, C. (1996). Surface Fell’s cave stemmed points in the Argentine Pampas. Current Research in the Pleistocene, 13, 17-19.
Arroyo_Giménez	Pampa	FPP-Pampa	-57.623	-35.4779	Flegenheimer, N., Miotti, L., & Mazzia, N. (2013). Rethinking early objects and landscapes in the Southern Cone: Fishtail-point concentrations in the Pampas and northern Patagonia. Paleoamerican Odyssey, 359-376.
Lobos	Pampa	FPP-Pampa	-59.0777	-35.1822	Weitzel, C., Mazzia, N., & Flegenheimer, N. (2018). Assessing Fishtail points distribution in the southern Cone. Quaternary International, 473, 161-172.
Urupez	Pampa	FPP-Pampa	-55.2863	-34.8488	Nami, H. G., Florines, A., & Toscano, A. (2018). New Paleoindian finds, further Fell points data, and technological observations from Uruguay: Implications for the human peopling in southeastern South America.
Cerro_Los_Burros	Pampa	FPP-Pampa	-55.3255	-34.8129	Meneghin, H. (2011). Observaciones sobre algunos artefactos líticos discoidales registrados en el Uruguay. Orígenes, 10, 1-32.
Laguna_Blanca	Pampa	FPP-Pampa	-55.5278	-34.7907	Nami, H. G., Florines, A., & Toscano, A. (2018). New Paleoindian finds, further Fell points data, and technological observations from Uruguay: Implications for the human peopling in southeastern South America.
Solís_Chico	Pampa	FPP-Pampa	-55.7041	-34.7459	Nami, H. G., Florines, A., & Toscano, A. (2018). New Paleoindian finds, further Fell points data, and technological observations from Uruguay: Implications for the human peopling in southeastern South America.
Tapia	Pampa	FPP-Pampa	-55.7209	-34.665	Nami, H. G., Florines, A., & Toscano, A. (2018). New Paleoindian finds, further Fell points data, and technological observations from Uruguay: Implications for the human peopling in southeastern South America.
Solís_Grande	Pampa	FPP-Pampa	-55.4825	-34.6161	Suárez, R., & López, J. M. (2003). Archaeology of the Pleistocene–Holocene transition in Uruguay: an overview. Quaternary International, 109, 65-76.
Don_Torcuato,_Plaza	Pampa	FPP-Pampa	-58.6214	-34.5003	Nami, H. G. (2007). Research in the middle Negro river basin (Uruguay) and the paleoindian occupation of the southern cone. Current Anthropology, 48(1), 164-176.
Real_de_San_Carlos_Colonia	Pampa	FPP-Pampa	-57.8616	-34.4349	Bosch, A., Femenías, J., & Olivera, A. (1980). Dispersión de las puntas de proyectil líticas pisciformes en el Uruguay. In Proceedings of Tercer Congreso Nacional de Arqueología. Cuarto encuentro de Arqueología del Litoral (pp. 245-61).
Valizas	Pampa	FPP-Pampa	-53.8022	-34.3693	Nami, H. G., Florines, A., & Toscano, A. (2018). New Paleoindian finds, further Fell points data, and technological observations from Uruguay: Implications for the human peopling in southeastern South America.
Buena_Vista_Hill	Pampa	FPP-Pampa	-53.8022	-34.3693	Nami, H. G., Florines, A., & Toscano, A. (2018). New Paleoindian finds, further Fell points data, and technological observations from Uruguay: Implications for the human peopling in southeastern South America.
Arroyo_Vejigas	Pampa	FPP-Pampa	-55.9392	-34.3392	Nami, H. G., Florines, A., & Toscano, A. (2018). New Paleoindian finds, further Fell points data, and technological observations from Uruguay: Implications for the human peopling in southeastern South America.
Arenera_Ferrando	Pampa	FPP-Pampa	-58.2072	-34.1562	Nami, H. G. (2013). Archaelogy, paleoindian research and lithic technology in the Middle Negro River, Central Uruguay.
Canada_La_Pinta	Pampa	FPP-Pampa	-56.8282	-34.0414	Bosch, A., Femenías, J., & Olivera, A. (1980). Dispersión de las puntas de proyectil líticas pisciformes en el Uruguay. In Proceedings of Tercer Congreso Nacional de Arqueología. Cuarto encuentro de Arqueología del Litoral (pp. 245-61).
Paso_de_la_Arena	Pampa	FPP-Pampa	-56.1654	-34.0262	Nami, H. G., Florines, A., & Toscano, A. (2018). New Paleoindian finds, further Fell points data, and technological observations from Uruguay: Implications for the human peopling in southeastern South America.
Santa_Teresa	Pampa	FPP-Pampa	-53.5591	-34.0157	Bosch, A., Femenías, J., & Olivera, A. (1980). Dispersión de las puntas de proyectil líticas pisciformes en el Uruguay. In Proceedings of Tercer Congreso Nacional de Arqueología. Cuarto encuentro de Arqueología del Litoral (pp. 245-61).
Laguna_Negra	Pampa	FPP-Pampa	-53.7455	-34.0098	Nami, H. G., Florines, A., & Toscano, A. (2018). New Paleoindian finds, further Fell points data, and technological observations from Uruguay: Implications for the human peopling in southeastern South America.
Paso_de_la_Tranquera	Pampa	FPP-Pampa	-56.0806	-33.9545	Nami, H. G., Florines, A., & Toscano, A. (2018). New Paleoindian finds, further Fell points data, and technological observations from Uruguay: Implications for the human peopling in southeastern South America.
Arroyo_Pintos	Pampa	FPP-Pampa	-56.8505	-33.9111	Bosch, A., Femenías, J., & Olivera, A. (1980). Dispersión de las puntas de proyectil líticas pisciformes en el Uruguay. In Proceedings of Tercer Congreso Nacional de Arqueología. Cuarto encuentro de Arqueología del Litoral (pp. 245-61).
Paso_Sena	Pampa	FPP-Pampa	-58.095	-33.7334	Suárez, R., & López, J. M. (2003). Archaeology of the Pleistocene–Holocene transition in Uruguay: an overview. Quaternary International, 109, 65-76.
Paraje_Tejera	Pampa	FPP-Pampa	-56.5742	-33.3798	Nami, H. G. (2017). Silcrete as a valuable resource for stone tool manufacture and its use by Paleo-American hunter–gatherers in southeastern South America. Journal of Archaeological Science: Reports, 15, 539-560.
Paso_de_la_Cruz	Pampa	FPP-Pampa	-56.4943	-33.3772	Bosch, A., Femenías, J., & Olivera, A. (1980). Dispersión de las puntas de proyectil líticas pisciformes en el Uruguay. In Proceedings of Tercer Congreso Nacional de Arqueología. Cuarto encuentro de Arqueología del Litoral (pp. 245-61).
Laguna_Merín	Pampa	FPP-Pampa	-53.6461	-33.2325	Nami, H. G., Florines, A., & Toscano, A. (2018). New Paleoindian finds, further Fell points data, and technological observations from Uruguay: Implications for the human peopling in southeastern South America.
Ruta_17	Pampa	FPP-Pampa	-54.2259	-33.1818	Nami, H. G., Florines, A., & Toscano, A. (2018). New Paleoindian finds, further Fell points data, and technological observations from Uruguay: Implications for the human peopling in southeastern South America.
Paso_del_Puerto	Pampa	FPP-Pampa	-57.1781	-33.1484	Bosch, A., Femenías, J., & Olivera, A. (1980). Dispersión de las puntas de proyectil líticas pisciformes en el Uruguay. In Proceedings of Tercer Congreso Nacional de Arqueología. Cuarto encuentro de Arqueología del Litoral (pp. 245-61).
Navarro	Pampa	FPP-Pampa	-57.2444	-33.1185	Gascue, A., Baeza, J., & Bortolotto, N. (2013). Ocupaciones tempranas en el río Negro medio (Uruguay): Conjuntos artefactuales asociados a cola de pescado en el sitio navarro. Cuadernos del Instituto Nacional de Antropología y Pensamiento Latinoamericano–Series Especiales, 1(4).
Paso_Talavera	Pampa	FPP-Pampa	-57.3022	-33.105	Bosch, A., Femenías, J., & Olivera, A. (1980). Dispersión de las puntas de proyectil líticas pisciformes en el Uruguay. In Proceedings of Tercer Congreso Nacional de Arqueología. Cuarto encuentro de Arqueología del Litoral (pp. 245-61).
Río_Negro_Medio	Pampa	FPP-Pampa	-56.9641	-33.0072	Bosch, A., Femenías, J., & Olivera, A. (1980). Dispersión de las puntas de proyectil líticas pisciformes en el Uruguay. In Proceedings of Tercer Congreso Nacional de Arqueología. Cuarto encuentro de Arqueología del Litoral (pp. 245-61).
Los_Pinos	Pampa	FPP-Pampa	-56.8536	-32.9466	Suárez, R., & López, J. M. (2003). Archaeology of the Pleistocene–Holocene transition in Uruguay: an overview. Quaternary International, 109, 65-76.
Baigorria	Pampa	FPP-Pampa	-56.8079	-32.8747	Bosch, A., Femenías, J., & Olivera, A. (1980). Dispersión de las puntas de proyectil líticas pisciformes en el Uruguay. In Proceedings of Tercer Congreso Nacional de Arqueología. Cuarto encuentro de Arqueología del Litoral (pp. 245-61).
Collares_Rincón_de_Bonete	Pampa	FPP-Pampa	-56.4463	-32.8667	Nami, H. G. (2009). Crystal quartz and Fishtail projectile points: Considerations on raw-material selection by Paleo South Americans. Current Research in the Pleistocene, 26, 9-12.
Boca_del_Tala	Pampa	FPP-Pampa	-56.3764	-32.8547	Weitzel, C., Mazzia, N., & Flegenheimer, N. (2018). Assessing Fishtail points distribution in the southern Cone. Quaternary International, 473, 161-172.
Minas_de_Callorda	Pampa	FPP-Pampa	-56.3764	-32.8547	Weitzel, C., Mazzia, N., & Flegenheimer, N. (2018). Assessing Fishtail points distribution in the southern Cone. Quaternary International, 473, 161-172.
Los_Molles	Pampa	FPP-Pampa	-56.6421	-32.8394	Nami, H. G. (2007). Research in the middle Negro river basin (Uruguay) and the paleoindian occupation of the southern cone. Current Anthropology, 48(1), 164-176.
El_Puente	Pampa	FPP-Pampa	-56.7488	-32.8128	Weitzel, C., Mazzia, N., & Flegenheimer, N. (2018). Assessing Fishtail points distribution in the southern Cone. Quaternary International, 473, 161-172.
Arroyo_Tres_Arboles	Pampa	FPP-Pampa	-56.7302	-32.7997	Weitzel, C., Mazzia, N., & Flegenheimer, N. (2018). Assessing Fishtail points distribution in the southern Cone. Quaternary International, 473, 161-172.
Lago_de_Rincon_de_Bonete	Pampa	FPP-Pampa	-55.8944	-32.7733	Bosch, A., Femenías, J., & Olivera, A. (1980). Dispersión de las puntas de proyectil líticas pisciformes en el Uruguay. In Proceedings of Tercer Congreso Nacional de Arqueología. Cuarto encuentro de Arqueología del Litoral (pp. 245-61).
Los_Espinillos	Pampa	FPP-Pampa	-55.8944	-32.7733	Nami, H. G. (2013). Archaelogy, paleoindian research and lithic technology in the Middle Negro River, Central Uruguay.
Paso_La_Catumbera	Pampa	FPP-Pampa	-53.3609	-32.7442	Weitzel, C., Mazzia, N., & Flegenheimer, N. (2018). Assessing Fishtail points distribution in the southern Cone. Quaternary International, 473, 161-172.
Arroyo_Carpintería	Pampa	FPP-Pampa	-55.8288	-32.6989	Nami, H. G. (2013). Archaelogy, paleoindian research and lithic technology in the Middle Negro River, Central Uruguay.
Arroyo_Cacique	Pampa	FPP-Pampa	-56.1919	-32.6984	Nami, H. G. (2007). Research in the middle Negro river basin (Uruguay) and the paleoindian occupation of the southern cone. Current Anthropology, 48(1), 164-176.
San_Gregorio_de_Polanco	Pampa	FPP-Pampa	-55.8664	-32.6912	Nami, H. G. (2013). Archaelogy, paleoindian research and lithic technology in the Middle Negro River, Central Uruguay.
Larrachea	Pampa	FPP-Pampa	-56.195	-32.6542	Nami, H. G., & Yataco Capcha, J. (2020). Further Data on Fell Points from the Southern Cone of South America. PaleoAmerica, 6(4), 379-386.
Laguna_Mirim	Pampa	FPP-Pampa	-52.9396	-32.6107	Bosch, A., Femenías, J., & Olivera, A. (1980). Dispersión de las puntas de proyectil líticas pisciformes en el Uruguay. In Proceedings of Tercer Congreso Nacional de Arqueología. Cuarto encuentro de Arqueología del Litoral (pp. 245-61).
Paso_Ramírez	Pampa	FPP-Pampa	-55.3944	-32.5171	Bosch, A., Femenías, J., & Olivera, A. (1980). Dispersión de las puntas de proyectil líticas pisciformes en el Uruguay. In Proceedings of Tercer Congreso Nacional de Arqueología. Cuarto encuentro de Arqueología del Litoral (pp. 245-61).
Tacuarembo	Pampa	FPP-Pampa	-55.3944	-32.5171	Bosch, A., Femenías, J., & Olivera, A. (1980). Dispersión de las puntas de proyectil líticas pisciformes en el Uruguay. In Proceedings of Tercer Congreso Nacional de Arqueología. Cuarto encuentro de Arqueología del Litoral (pp. 245-61).
Río_Tacuarembó	Pampa	FPP-Pampa	-55.3944	-32.5171	Bosch, A., Femenías, J., & Olivera, A. (1980). Dispersión de las puntas de proyectil líticas pisciformes en el Uruguay. In Proceedings of Tercer Congreso Nacional de Arqueología. Cuarto encuentro de Arqueología del Litoral (pp. 245-61).
Paso_Taborda	Pampa	FPP-Pampa	-54.2713	-32.4483	Weitzel, C., Mazzia, N., & Flegenheimer, N. (2018). Assessing Fishtail points distribution in the southern Cone. Quaternary International, 473, 161-172.
Laguna_Las_Veras	Pampa	FPP-Pampa	-55.3399	-32.4262	Bosch, A., Femenías, J., & Olivera, A. (1980). Dispersión de las puntas de proyectil líticas pisciformes en el Uruguay. In Proceedings of Tercer Congreso Nacional de Arqueología. Cuarto encuentro de Arqueología del Litoral (pp. 245-61).
Paso_Centurion	Pampa	FPP-Pampa	-53.8287	-32.0752	Weitzel, C., Mazzia, N., & Flegenheimer, N. (2018). Assessing Fishtail points distribution in the southern Cone. Quaternary International, 473, 161-172.
Valiente	Andes	FPP-Andes	-71.1522	-32.0358	Méndez Melgar, C., Jackson Squella, D., Seguel, R., & Nuevo Delaunay, A. (2010). Early High-quality Lithic Procurement in the Semiarid North of Chile.
Cañada_de_Acegua	Pampa	FPP-Pampa	-54.1718	-31.889	Bosch, A., Femenías, J., & Olivera, A. (1980). Dispersión de las puntas de proyectil líticas pisciformes en el Uruguay. In Proceedings of Tercer Congreso Nacional de Arqueología. Cuarto encuentro de Arqueología del Litoral (pp. 245-61).
Paso_Blanco_4	Pampa	FPP-Pampa	-59.1085	-31.522	Castro, J. C., & Terranova, E. D. (2015). Indicadores Paleoindios en la Provincia de Entre Ríos, Argentina.
Arroyo_Boicuá	Pampa	FPP-Pampa	-57.9827	-31.4624	Suárez, R., & López, J. M. (2003). Archaeology of the Pleistocene–Holocene transition in Uruguay: an overview. Quaternary International, 109, 65-76.
Salto_Grande	Pampa	FPP-Pampa	-57.9185	-31.229	Bosch, A., Femenías, J., & Olivera, A. (1980). Dispersión de las puntas de proyectil líticas pisciformes en el Uruguay. In Proceedings of Tercer Congreso Nacional de Arqueología. Cuarto encuentro de Arqueología del Litoral (pp. 245-61).
Arroyo_Juan_Santos	Pampa	FPP-Pampa	-57.4999	-31.2087	Bosch, A., Femenías, J., & Olivera, A. (1980). Dispersión de las puntas de proyectil líticas pisciformes en el Uruguay. In Proceedings of Tercer Congreso Nacional de Arqueología. Cuarto encuentro de Arqueología del Litoral (pp. 245-61).
Arroyo_Molle_Quinteros	Pampa	FPP-Pampa	-57.7406	-31.1757	Nami, H. G. (2009). Crystal quartz and Fishtail projectile points: Considerations on raw-material selection by Paleo South Americans. Current Research in the Pleistocene, 26, 9-12.
Santa_Eloisa	Pampa	FPP-Pampa	-57.8676	-30.7238	Capeletti, L. (2011). Primer hallazgo de una punta de proyectil “cola de pescado” en la provincia de Entre Ríos. Revista del Museo de La Plata. Arqueología, 12, 86.
K-87_(Arroyo_del_Tigre)	Pampa	FPP-Pampa	-57.779	-30.5344	Suárez, R. (2017). The human colonization of the Southeast Plains of South America: Climatic conditions, technological innovations and the peopling of Uruguay and south of Brazil. Quaternary International, 431, 181-193.
Los Pinos	Pampa	FPP-Pampa	-57.6041	-30.2267	Suárez, R. (2004). Arqueología de los Primeros Americanos en Uruguay: Componentes Paleoindios de los Ríos Uruguay-Cuareim y asociación entre cazadores humanos y fauna pleistocénica en el sitio Pay Paso 1. In X Congreso Uruguayo de Arqueología: La Arqueología Uruguaya ante los desafíos del nuevo siglo (pp. 1-41). Asociación Uruguaya de Arqueología, Montevideo.
Laguna_Canosa	Pampa	FPP-Pampa	-57.6014	-30.2343	Suárez, R. (2015). Tecnología lítica y conjunto de artefactos utilizados durante el poblamiento temprano de Uruguay. Chungará (Arica), 47(1), 67-84.
Santa_Lucía_Monte_Caseros	Pampa	FPP-Pampa	-57.6484	-30.234	Nami, H. G. (2007). Research in the middle Negro river basin (Uruguay) and the paleoindian occupation of the southern cone. Current Anthropology, 48(1), 164-176.
Alegrete	Pampa	FPP-Pampa	-55.8027	-29.8341	Loponte, D., Okumura, M., & Carbonera, M. (2016). New records of fishtail projectile points from Brazil and its implications for its peopling. Journal of Lithic Studies, 3(1), 63-85.
Unespecified_Rio_Grande_do_Sul	Pampa	FPP-Pampa	-51.9863	-29.7744	Loponte, D., Okumura, M., & Carbonera, M. (2016). New records of fishtail projectile points from Brazil and its implications for its peopling. Journal of Lithic Studies, 3(1), 63-85.
Montenegro	Pampa	FPP-Pampa	-51.455	-29.679	Loponte, D., Okumura, M., & Carbonera, M. (2016). New records of fishtail projectile points from Brazil and its implications for its peopling. Journal of Lithic Studies, 3(1), 63-85.
RS_I_69	Pampa	FPP-Pampa	-56.93	-29.6133	Loponte, D., Okumura, M., & Carbonera, M. (2016). New records of fishtail projectile points from Brazil and its implications for its peopling. Journal of Lithic Studies, 3(1), 63-85.
Ivoti	Pampa	FPP-Pampa	-51.1584	-29.5946	Loponte, D., Okumura, M., & Carbonera, M. (2016). New records of fishtail projectile points from Brazil and its implications for its peopling. Journal of Lithic Studies, 3(1), 63-85.
RS_C_43	Pampa	FPP-Pampa	-51.7278	-29.5126	Loponte, D., Okumura, M., & Carbonera, M. (2016). New records of fishtail projectile points from Brazil and its implications for its peopling. Journal of Lithic Studies, 3(1), 63-85.
Nova_Petrópolis	Pampa	FPP-Pampa	-51.1122	-29.3753	Loponte, D., Okumura, M., & Carbonera, M. (2016). New records of fishtail projectile points from Brazil and its implications for its peopling. Journal of Lithic Studies, 3(1), 63-85.
Jaguaruna	Pampa	FPP-Pampa	-49.0215	-28.6033	Loponte, D., Okumura, M., & Carbonera, M. (2016). New records of fishtail projectile points from Brazil and its implications for its peopling. Journal of Lithic Studies, 3(1), 63-85.
Orleans_1	Pampa	FPP-Pampa	-49.3454	-28.3486	Loponte, D., Okumura, M., & Carbonera, M. (2016). New records of fishtail projectile points from Brazil and its implications for its peopling. Journal of Lithic Studies, 3(1), 63-85.
Itapiranga	Pampa	FPP-Pampa	-53.7276	-27.1695	Loponte, D., Okumura, M., & Carbonera, M. (2016). New records of fishtail projectile points from Brazil and its implications for its peopling. Journal of Lithic Studies, 3(1), 63-85.
Río_Iraní	Pampa	FPP-Pampa	-52.1038	-27.1635	Loponte, D., Okumura, M., & Carbonera, M. (2016). New records of fishtail projectile points from Brazil and its implications for its peopling. Journal of Lithic Studies, 3(1), 63-85.
Mondaí	Pampa	FPP-Pampa	-52.7705	-27.0743	Loponte, D., Okumura, M., & Carbonera, M. (2016). New records of fishtail projectile points from Brazil and its implications for its peopling. Journal of Lithic Studies, 3(1), 63-85.
El_Bolsón	Andes	FPP-Andes	-66.8207	-27.0737	Kulemeyer, J., Lupo, L., Madozzo Jaén, M., Cruz, A., Cuenya, P., Maloberti, M., ... & Korstanje, A. (2013). Desarrollo del paisaje Holoceno en la cuenca de El Bolsón: gente y ambiente en procesos de cambio y estabilidad. Diálogo andino, (41), 25-44.
Taió	Pampa	FPP-Pampa	-49.4406	-26.4533	Loponte, D., Okumura, M., & Carbonera, M. (2016). New records of fishtail projectile points from Brazil and its implications for its peopling. Journal of Lithic Studies, 3(1), 63-85.
Corupá	Pampa	FPP-Pampa	-49.2502	-26.4232	Loponte, D., Okumura, M., & Carbonera, M. (2016). New records of fishtail projectile points from Brazil and its implications for its peopling. Journal of Lithic Studies, 3(1), 63-85.
São_Francisco_do_Sul	Pampa	FPP-Pampa	-48.6179	-26.2518	Loponte, D., Okumura, M., & Carbonera, M. (2016). New records of fishtail projectile points from Brazil and its implications for its peopling. Journal of Lithic Studies, 3(1), 63-85.
Foz_do_Iguacú	Pampa	FPP-Pampa	-54.5398	-25.5237	Loponte, D., Okumura, M., & Carbonera, M. (2016). New records of fishtail projectile points from Brazil and its implications for its peopling. Journal of Lithic Studies, 3(1), 63-85.
Jusante	Pampa	FPP-Pampa	-53.3456	-25.5161	Loponte, D., Okumura, M., & Carbonera, M. (2016). New records of fishtail projectile points from Brazil and its implications for its peopling. Journal of Lithic Studies, 3(1), 63-85.
Maués	Amazonia	FPP-Amazonia	-57.717	-3.38544	Loponte, D., Okumura, M., & Carbonera, M. (2016). New records of fishtail projectile points from Brazil and its implications for its peopling. Journal of Lithic Studies, 3(1), 63-85.
Curitiba	Pampa	FPP-Pampa	-49.0027	-25.4265	Loponte, D., Okumura, M., & Carbonera, M. (2016). New records of fishtail projectile points from Brazil and its implications for its peopling. Journal of Lithic Studies, 3(1), 63-85.
Piraquara	Pampa	FPP-Pampa	-48.4982	-25.351	Loponte, D., Okumura, M., & Carbonera, M. (2016). New records of fishtail projectile points from Brazil and its implications for its peopling. Journal of Lithic Studies, 3(1), 63-85.
PR_FI_124	Pampa	FPP-Pampa	-54.2878	-24.8566	Loponte, D., Okumura, M., & Carbonera, M. (2016). New records of fishtail projectile points from Brazil and its implications for its peopling. Journal of Lithic Studies, 3(1), 63-85.
Apiai	Pampa	FPP-Pampa	-48.685	-24.6966	Loponte, D., Okumura, M., & Carbonera, M. (2016). New records of fishtail projectile points from Brazil and its implications for its peopling. Journal of Lithic Studies, 3(1), 63-85.
Salar_de_Punta_Negra	Pampa	FPP-Pampa	-68.9233	-24.4714	Loyola, R., Núñez, L., Aschero, C., & Cartajena, I. (2017). TecnologÍa lítica del pleistoceno final y la colonización del salar de punta negra (24, 5º S), desierto de atacama. Estudios atacameños, (55), 5-34.
Cobres	Andes	FPP-Andes	-66.2639	-23.6499	Patané Aráoz, C. J. P. (2011). Hallazgo de una punta “cola de pescado” en el Noroeste Argentino (localidad de Cobres, departamento La Poma, provincia de Salta). Revista andina, (51), 195-223.
Río_Claro	Pampa	FPP-Pampa	-47.6514	-22.5197	Loponte, D., Okumura, M., & Carbonera, M. (2016). New records of fishtail projectile points from Brazil and its implications for its peopling. Journal of Lithic Studies, 3(1), 63-85.
Laguna_Taxara	Andes	FPP-Andes	-65.0849	-21.7948	Weitzel, C., Mazzia, N., & Flegenheimer, N. (2018). Assessing Fishtail points distribution in the southern Cone. Quaternary International, 473, 161-172.
Iepe	Pampa	FPP-Pampa	-50.0995	-21.6369	Loponte, D., Okumura, M., & Carbonera, M. (2016). New records of fishtail projectile points from Brazil and its implications for its peopling. Journal of Lithic Studies, 3(1), 63-85.
Jau	Pampa	FPP-Pampa	-48.2023	-21.5126	Loponte, D., Okumura, M., & Carbonera, M. (2016). New records of fishtail projectile points from Brazil and its implications for its peopling. Journal of Lithic Studies, 3(1), 63-85.
Abrigo_do_Santa_do_Riacho	Pampa	FPP-Pampa	-43.7272	-19.1284	Loponte, D., Okumura, M., & Carbonera, M. (2016). New records of fishtail projectile points from Brazil and its implications for its peopling. Journal of Lithic Studies, 3(1), 63-85.
La Palomita	Pampa	FPP-Pampa	-56.3126	-33.4324	Suárez, R., Vegh, J., & Astiazarán, J. (2018). Fishtail points, blades, and preforms and the Paleoamerican occupation of the Yí River (Uruguay): New evidence from La Palomita. PaleoAmerica, 4(1), 87-89.
Goiás_State	Amazonia	FPP-Amazonia	-49.1848	-14.198	Loponte, D., Okumura, M., & Carbonera, M. (2016). New records of fishtail projectile points from Brazil and its implications for its peopling. Journal of Lithic Studies, 3(1), 63-85.
Jayguamachay	AndesNorth	FPP-AndesN	-74.3543	-13.3155	Loponte, D., Okumura, M., & Carbonera, M. (2016). New records of fishtail projectile points from Brazil and its implications for its peopling. Journal of Lithic Studies, 3(1), 63-85.
Poxoréu	Amazonia	FPP-Amazonia	-53.0803	-13.146	Loponte, D., Okumura, M., & Carbonera, M. (2016). New records of fishtail projectile points from Brazil and its implications for its peopling. Journal of Lithic Studies, 3(1), 63-85.
Nortelandia	Amazonia	FPP-Amazonia	-55.3559	-11.8316	Loponte, D., Okumura, M., & Carbonera, M. (2016). New records of fishtail projectile points from Brazil and its implications for its peopling. Journal of Lithic Studies, 3(1), 63-85.
Bahía_State	Amazonia	FPP-Amazonia	-40.1293	-11.204	Loponte, D., Okumura, M., & Carbonera, M. (2016). New records of fishtail projectile points from Brazil and its implications for its peopling. Journal of Lithic Studies, 3(1), 63-85.
Santa_Ines	Andes	FPP-Andes	-71.1413	-34.4869	Jackson, D. (2004). Hallazgo de una punta “cola de pescado” en Patagonia meridional. Magallania, 32, 221-223.
TaguaTagua_2	Andes	FPP-Andes	-71.1664	-34.4689	Núñez, L., J. Varela, R. Casamiquela, V. Schiappacasse, H. Niemeyer, and C. Villagrán 1994 Cuenca de Taguatagua en Chile: el ambien- te del Pleistoceno superior y ocupaciones humanas. Revista Chilena de Historia Natural 67:503–19.
La_Crucesita	Andes	FPP-Andes	-69.0217	-33.0064	Politis, G. G. (1991). Fishtail projectile points in the Southern Cone of South America. In Clovis/Bonnichsen, Robson; Turnmire, Karen L..
Villa_del_Dique_Río_Tercero	Andes	FPP-Andes	-64.4518	-32.1656	Politis, G. G. (1991). Fishtail projectile points in the Southern Cone of South America. In Clovis/Bonnichsen, Robson; Turnmire, Karen L..
Estancia_La_Suiza_1	Andes	FPP-Andes	-65.1167	-32.9333	Laguens, A., Cattáneo, R., Pautassi, E., & Sario, G. (2009). Poblamiento humano temprano en las Sierras de San Luis: Estancia La Suiza. Las Sociedades de los paisajes áridos y semiáridos del centro oeste argentino, 41-60.
Lago_San_Roque	Andes	FPP-Andes	-64.4633	-31.3952	Rivero, D., Heider, G., & Pastor, S. (2015). Identificación de una punta cola de pescado en las Sierras de Córdoba. Implicancias para el poblamiento del Centro de Argentina. Cuadernos del Instituto Nacional de Antropología y Pensamiento Latinoamericano, 24(1), 151-155.
Characato	Andes	FPP-Andes	-64.5836	-31.1967	Roxana Cattáneo, Andrés Dario Izeta & José María Caminoa (2016): A Fishtail Projectile Point from the Southern Pampean Hills, Characato, Córdoba, Argentina, PaleoAmerica, DOI: 10.1080/20555563.2016.1200348
Antofalla	Andes	FPP-Andes	-67.6193	-25.5092	Grosjean, M., Núñez, L., & Cartajena, I. (2005). Palaeoindian occupation of the Atacama Desert, northern Chile. Journal of Quaternary Science: Published for the Quaternary Research Association, 20(7‐8), 643-653.
Salar Punta Negra (Chile)	Andes	FPP-Andes	-68.8833	-24.4667	Grosjean, M., Núñez, L., & Cartajena, I. (2005). Palaeoindian occupation of the Atacama Desert, northern Chile. Journal of Quaternary Science: Published for the Quaternary Research Association, 20(7‐8), 643-653.
Pucuncho	AndesNorth	FPP-AndesN	-72.6797	-15.3953	Rademaker, K., Hodgins, G., Moore, K., Zarrillo, S., Miller, C., Bromley, G. R., ... & Sandweiss, D. H. (2014). Paleoindian settlement of the high-altitude Peruvian Andes. Science, 346(6208), 466-469.
La_Cumbre	AndesNorth	FPP-AndesN	-79.0295	-8.15561	Ossa, P. P. (1975). A Fluted “Fishtail” Projectile Point from La Cumbre, Moche Valley, Peru. Nawpa Pacha, 13(1), 97-98.
Quebrada_Santa_María	AndesNorth	FPP-AndesN	-79.181	-7.64183	Briceño, J. (1999). Quebrada Santa María: Las puntas en cola de pescado y la antigüedad del hombre en Sudamérica. Boletín de Arqueología PUCP, (3), 19-39.
PV23-130_(Quebrada_Santa_María)	AndesNorth	FPP-AndesN	-79.1633	-7.573	Briceño, J. (1999). Quebrada Santa María: Las puntas en cola de pescado y la antigüedad del hombre en Sudamérica. Boletín de Arqueología PUCP, (3), 19-39.
Je_1010	AndesNorth	FPP-AndesN	-79.42	-7.07222	Maggard, G. J. (2010). New evidence of fishtail occupation in northern Perú. Current Research in the Pleistocene, 27, 17-19.
Je_1002	AndesNorth	FPP-AndesN	-79.4069	-7.05889	Maggard, G. J. (2010). New evidence of fishtail occupation in northern Perú. Current Research in the Pleistocene, 27, 17-19.
Je_996	AndesNorth	FPP-AndesN	-79.3972	-7.05778	Maggard, G. J. (2010). New evidence of fishtail occupation in northern Perú. Current Research in the Pleistocene, 27, 17-19.
Je_979	AndesNorth	FPP-AndesN	-79.4036	-7.05556	Maggard, G. J. (2010). New evidence of fishtail occupation in northern Perú. Current Research in the Pleistocene, 27, 17-19.
Laguna_Negra	AndesNorth	FPP-AndesN	-79.4884	-5.06008	León Canales, E., Alcalde Gonzáles, J., Toledo Gutiérrez, C., Yataco Capcha, J., & Valenzuela Leyva, L. (2004). New possible paleoamerican fish-tail point finds at Laguna Negra, northern Peru. Current Research in the Pleistocene, 21, 11-13.
Piura_Alta	AndesNorth	FPP-AndesN	-80.3706	-4.62064	Chauchat, C., & Quiñones, J. Z. (1979). Una punta en cola de pescado procedente de la costa norte del Perú. Ñawpa Pacha, 17(1), 143-146.
Lago_San_Roque	Pampa	Tigre	-64.4633	-31.3952	Rivero, D., Pastor, S. y Heider, G. (2018). The Tigre Projectile Point in Central Argentina: Implications for the Initial Peopling of the Region. Paleoamerica https://doi.org/10.1080/20555563.2017.1395257
K-87_(Arroyo_del_Tigre)	Pampa	Tigre	-57.779	-30.5344	Suárez, R., Piñeiro, G. & Barceló, F. (2018). Living on the river edge: The Tigre site (K-87) new data and implications for the initial colonization of the Uruguay River basin. Quaternary International 473:242-260.
Pay Paso 1	Pampa	Tigre	-57.4622	-30.2679	Suárez, R., 2011. Arqueología durante la Transición Pleistoceno Holoceno: componentes Paleoindios, Organización de la Tecnología y Movilidad de los Primeros Americanos en Uruguay. BAR 2220 International Series. UK. Archaeopress, Oxford.
Alero Cuevas	Andes	Tuina	-66.6981	-24.4012	López, G. y F. Restifo (2017). El sitio Alero Cuevas, puna de Salta, argentina: secuencia de cambio en artefactos líticos y resolución cronológica macrorregional durante el Holoceno temprano y medio. Chungara, Volumen 49 (1):49-63.
Inca Cueva 4	Andes	Tuina	-65.45	-23	Aschero, C. 1984. El sitio Inca cueva 4: Un asentamiento precerámico en la Quebrada de Inca Cueva (Jujuy, Argentina). Estudios Atacameños 7:62-72.
Quebrada Seca 3	Andes	Tuina	-67.2378	-26.0204	Martínez, J.G. 2003. Ocupaciones Humanas Tempranas y Tecnología de Caza en la Microrregión de Antofagasta de la Sierra (10000-7000 AP). Tesis para optar al grado de doctor. Facultad de Ciencias Naturales e Instituto Miguel Lillo, Universidad Nacional de Tucumán, Tucumán.
Salar Punta Negra (Chile)	Andes	Tuina	-68.8833	-24.4667	Grosjean, M., Núñez, L., & Cartajena, I. (2005). Palaeoindian occupation of the Atacama Desert, northern Chile. Journal of Quaternary Science: Published for the Quaternary Research Association, 20(7‐8), 643-653.
Arq.18	Andes	Tuina	-69.9717	-29.3382	Cortegoso. V., Durán V., Castro S., Gasco, A., Lucero G. y D. Winocur (2012). Human occupation in the Northern argentine-chilean Central Andes during the Early Holocene. En: L. Miotti, M. Salemme, N. Flegenheimer y Goebel, T. (Eds.), Southbound. Late Pleistocene peopling of Latin America pp. 83-86. Center for the Study of the First Americans, Texas.
Tuina	Andes	Tuina	-68.8899	-22.4104	Nuñez, L. y C. Santoro (1988). Cazadores de la Puna seca y salada del área Centro Sur andina (norte de Chile). Estudios Atacameños 9:13-65.
San Lorenzo	Andes	Tuina	-68.0689	-23.0575	Nuñez, L. y C. Santoro (1988). Cazadores de la Puna seca y salada del área Centro Sur andina (norte de Chile). Estudios Atacameños 9:13-65.
Intihuasi	Andes	Ayampitin	-65.9842	-32.8303	González, A. 1960 La estratigrafía de la gruta de Intihuasi (Prov. de San Luis, R.A.) y sus relaciones con otros sitios precerámicos de Sudamérica. Revista del Instituto de Antropología 1:5–296.
El Alto 3	Andes	Ayampitin	-64.7383	-31.3961	Rivero, D. (2009) Ecología de cazadores-recolectores del sector central de las Sierras de Córdoba (Rep. Argentina). BAR International Series 2007. British Archaeological Reports, Oxford.
Arroyo El Gaucho 1	Andes	Ayampitin	-64.7572	-31.6893	Rivero, D. (2009) Ecología de cazadores-recolectores del sector central de las Sierras de Córdoba (Rep. Argentina). BAR International Series 2007. British Archaeological Reports, Oxford.
Quebrada del Real 1	Andes	Ayampitin	-64.892	-31.6692	Rivero, D., S. Pastor, y M. Medina 2009. Intensificación en las sierras de Córdoba. El abrigo rocoso Quebrada del Real 1 (ca. 6000–500 AP, Córdoba, Argentina). Anales de Arqueología y Etnología 64:227–246.
Lago_San_Roque	Andes	Ayampitin	-64.4633	-31.3952	Heider, G. y D. Rivero (2018). Estudios morfométricos aplicados a puntas de proyectil lanceoladas del Holoceno temprano-medio en sierras y llanuras pampeanas de Argentina. Latin American Antiquity 29(3), 2018, pp. 572–590
La Iseca	Andes	Ayampitin	-66.1688	-34.8493	Heider, G. y D. Rivero (2018). Estudios morfométricos aplicados a puntas de proyectil lanceoladas del Holoceno temprano-medio en sierras y llanuras pampeanas de Argentina. Latin American Antiquity 29(3), 2018, pp. 572–590
Lavaisse	Andes	Ayampitin	-65.4929	-33.8466	Heider, G. y D. Rivero (2018). Estudios morfométricos aplicados a puntas de proyectil lanceoladas del Holoceno temprano-medio en sierras y llanuras pampeanas de Argentina. Latin American Antiquity 29(3), 2018, pp. 572–590
Alto Pelado	Andes	Ayampitin	-66.4543	-34.1276	Heider, G. y D. Rivero (2018). Estudios morfométricos aplicados a puntas de proyectil lanceoladas del Holoceno temprano-medio en sierras y llanuras pampeanas de Argentina. Latin American Antiquity 29(3), 2018, pp. 572–590
Planta de Sandía	Andes	Ayampitin	-65.5155	-33.0069	Heider, G. y D. Rivero (2018). Estudios morfométricos aplicados a puntas de proyectil lanceoladas del Holoceno temprano-medio en sierras y llanuras pampeanas de Argentina. Latin American Antiquity 29(3), 2018, pp. 572–590
El Peñoncito	Andes	Ayampitin	-68.8193	-29.8086	Berberián, E. y H- Calandra (1984) Investigaciones arqueológicas en la cueva El Peñoncito, San Juan, República Argentina. Revista del Museo de La Plata VIII (56):139–169.
Fortuna	Andes	Ayampitin	-70.0919	-31.679	Gambier, M. (1974) Horizonte de Cazadores Tempranos en los Andes Centrales argentino-chilenos. Hunuc-huar 2:43–103.
Morrillos	Andes	Ayampitin	-69.6619	-31.7155	Gambier, M. (1998) Arqueología de la Sierra de San Luis. Publicación del Instituto de Investigaciones Arqueológicas y Museo (U.N.S.J.), San Juan.
Olpas	Andes	Ayampitin	-66.2496	-30.8006	Sebastián Pastor, comunicación personal (2021)
Aguadita	Andes	Ayampitin	-66.2437	-30.7424	Sebastián Pastor, comunicación personal (2021)
Pay Paso 1	Pampa	Pay_Paso	-57.4622	-30.2679	Suárez, R., 2011. Arqueología durante la Transición Pleistoceno Holoceno: componentes Paleoindios, Organización de la Tecnología y Movilidad de los Primeros Americanos en Uruguay. BAR 2220 International Series. UK. Archaeopress, Oxford.
K-87_(Arroyo_del_Tigre)	Pampa	Pay_Paso	-57.779	-30.5344	Suárez, R., 2011. Arqueología durante la Transición Pleistoceno Holoceno: componentes Paleoindios, Organización de la Tecnología y Movilidad de los Primeros Americanos en Uruguay. BAR 2220 International Series. UK. Archaeopress, Oxford.
Río Tacuarembó	Pampa	Pay_Paso	-55.9725	-32.5662	Suárez, R., 2011. Arqueología durante la Transición Pleistoceno Holoceno: componentes Paleoindios, Organización de la Tecnología y Movilidad de los Primeros Americanos en Uruguay. BAR 2220 International Series. UK. Archaeopress, Oxford.
Los Toldos	Patagonia	Patagonian_triangular	-68.9666	-47.3666	Cardich, A. R., & Flegenheimer, N. (1978). Descripción y tipología de las industrias líticas más antiguas de Los Toldos. Relaciones de la Sociedad Argentina de Antropología, 12.
Baño Nuevo	Patagonia	Patagonian_triangular	-71.4428	-45.2644	García, C. (2007). Conjuntos líticos y estrategias tecnológicas de las ocupaciones humanas de la cuenca de Baño Nuevo-1 (XI Región de Aisén, Chile). Arqueología de Fuego-Patagonia. Levantando piedras, desenterrando huesos… develando arcanos, 493-502.
Cueva de las Manos	Patagonia	Patagonian_triangular	-70.6652	-47.1536	Gradin, C., Aschero, C., & Aguerre, A. M. (1987). Primeros niveles culturales en el Area Río Pinturas (provincia de Santa Cruz, Argentina) Carlos Gradin, Carlos Aschero y Ana María Aguerre. Estudios Atacameños (En línea), (8), 115-136.
Cueva Traful	Patagonia	Patagonian_triangular	-71.1138	-40.7166	Crivelli Montero, E., Curzio, D., Silveira, M., 1993. La estratigrafía de la Cueva Traful 1 (provincia del Neuquén). Praehistoria 1: 9-60.
Cerro Casa de Piedra 7	Patagonia	Patagonian_triangular	-72.0833	-47.8833	Civalero, M. T., & De Nigris, M. E. (2005). Explotación de fauna y tecnología lítica en Cerro Casa de Piedra 7 (Santa Cruz, Argentina). Relaciones-Sociedad Argentina de Antropología, (30), 105-122.
El Verano	Patagonia	Patagonian_triangular	-69.1919	-48.7116	Duran, V., Gil, A., Neme, G., Gasco, A. (2003). El Verano: ocupaciones de 8900 anos en la Cueva 1 (Santa Cruz, Argentina). In: Arqueologia y paleoambiente en la Patagonia Santacrucena Argentina. (Ed. Aguerre, A.). Ediciones del autor, Buenos Aires.
La Martita	Patagonia	Patagonian_triangular	-69.25	-48.55	Agerre A.M. (2003). La Martita: Ocupaciones de 8000 años en la Cueva 4. En A. Aguerre (comp.), Arqueología y Paleoambiente en la Patagonia Santacruceña Argentina: 29-61. Buenos Aires, Ediciones del autor.
Piedra Museo	Patagonia	Patagonian_triangular	-67.8678	-47.895	Miotti, L., & Cattáneo, G. R. (2002). Variation in the Strategies of the Lithic Production and Faunal Exploitation during Pleistocene/Holocene Transition at Piedra Museo and Surrounding Region. Ancient Evidence for Paleo South Americans: From Where the South Winds Blow, 105-113.
Alero Cárdenas	Patagonia	Patagonian_triangular	-70.6298	-47.1648	Gradin, C., Aschero, C., & Aguerre, A. M. (1987). Primeros niveles culturales en el Area Río Pinturas (provincia de Santa Cruz, Argentina) Carlos Gradin, Carlos Aschero y Ana María Aguerre. Estudios Atacameños (En línea), (8), 115-136.
Cueva Fell	Patagonia	Patagonian_triangular	-69.9846	-52.0298	Bird, J. (1946) “The archaeology of Patagonia.” En: Steward, J. (ed.) Handbook of South American Indians, Vol 1, The Marginal Tribes. Bulletin 143. Washington, D.C., Bureau of American Ethnology, pp. 17-24.
Cueva Maripe	Patagonia	Patagonian_triangular	-68.9341	-47.8513	Hermo, D. O., & Lynch, V. (2017). Análisis de la tecnología lítica del sitio Cueva Maripe (Santa Cruz, Argentina). Revista española de antropología americana, 47.
Cueva del Medio	Patagonia	Patagonian_triangular	-72.633	-51.5833	Nami, H. G., Nakamura, T. (1995). Cronologia radiocarbonica con AMS sobre muestras de huesos procedentes del sitio Cueva del Medio (Ultima Esperanza, Chile). Anales del Instituto de la Patagonia Serie Ciencias Humanas (Chile), 23, 125-133.
Cerro Casa de Piedra 5	Patagonia	Patagonian_triangular	-72.0877	-47.9518	Aschero, C. 1981-1982. Nuevos datos sobre la arqueología del Cerro Casa de Piedra, sitio CCP 5 (Parque Nacional Perito Moreno; Santa Cruz, Argentina). Relaciones XIV:267-284.
