# Supplementary material for: Changes in projectile design and size of prey reveal the central role of Fishtail points in megafauna hunting in South America
Source: Sci Rep. 2022 Oct 25;12:16964. doi: 10.1038/s41598-022-21287-0 (PMC9596454; doi:10.1038/s41598-022-21287-0)
Supplement: Supplementary file 2 — Supplementary Information 2. [file 41598_2022_21287_MOESM2_ESM.xls]

## Sheet: dates
Changes in Projectile design and size of prey reveals the central role of Fishtail points in megafauna hunting in South America
Luciano Prates, Diego Rivero, S. Ivan Perez
Dataset S2. Radiocarbon dates for southern South American projectile point records.
Site	C14ID	Types	Region	Latitude	Longitude	C14Age	C14SD	Lab-Number	Reference
TaguaTagua-2	1	FPP-Andes	Andes	-34.4689	-71.1664	10120	130	Beta-45520	Núñez, L., J. Varela, R. Casamiquela, V. Schiappacasse, H. Niemeyer, and C. Villagrán 1994 Cuenca de Taguatagua en Chile: el ambien- te del Pleistoceno superior y ocupaciones humanas. Revista Chilena de Historia Natural 67:503–19.
El-Inga	2	FPP-Andes	Andes	-0.30243	-78.6448	10410	35	PRI-13-029	G. Nami, H., & Stanford, D. J. (2016). Dating the peopling of northwestern South America: An AMS date from El Inga site, highland Ecuador. PaleoAmerica, 2(1), 60-63.
Je-996	3	FPP-Andes	Andes	-7.059	-79.397	10650	50	Beta-185074	Maggard, G. J. (2010). New evidence of fishtail occupation in northern Perú. Current Research in the Pleistocene, 27, 17-19.
Valiente	39	FPP-Andes	Andes	-32.0358	-71.1522	10700	30	UGAMS-5887	Méndez, C. A., Stern, C. R., Reyes, O. R., Mena, F. (2012). Early Holocene long-distance transport in central-south Patagonia. Chungara, 44, 363-375.
Paso-Otero-5	4	FPP-Pampa	Pampa	-38.2022	-59.0994	10190	120	AA-19291	Martínez, G., & Gutiérrez, M. (2011). Paso Otero 5: a summary of the interdisciplinary lines of evidence for reconstructing early human occupation and paleoenvironment in the Pampean region, Argentina. Peuplements et préhistoire en Amériques, 271-84.
Cerro-El-Sombrero-A1	5	FPP-Pampa	Pampa	-37.817	-58.56	10270	85	AA-4766	Flegenheimer, N., & Zárate, M. (1997). Considerations on radiocarbon and calibrated dates from Cerro La China and Cerro El Sombrero, Argentina. Current Research in the Pleistocene, 14, 27-28.
Abrigo-Los-Pinos	6	FPP-Pampa	Pampa	-37.85	-58.05	10415	70	AA-24046	Mazzanti, D. (2003). Human settlements in caves and rockshelters during the Pleistocene-Holocene transition in the eastern Tandilia range, Pampean Region, Argentina. Where the South Winds Blow: Ancient Evidence of Paleo South Americans, 57-61.
Amalia-Site-2	7	FPP-Pampa	Pampa	-38.1579	-57.9431	10425	75	AA-35499	Mazzanti, D., Martínez, G., & Quintana, C. (2012). Early settlements in eastern Tandilia, Buenos Aires Province, Argentina: archaeological contexts and site-formation processes. Southbound: Late Pleistocene Peopling of Latin America, 99-103.
Paso-Otero-5	8	FPP-Pampa	Pampa	-38.2022	-59.0994	10440	100	AA-39363	Martínez, G., & Gutiérrez, M. (2011). Paso Otero 5: a summary of the interdisciplinary lines of evidence for reconstructing early human occupation and paleoenvironment in the Pampean region, Argentina. Peuplements et préhistoire en Amériques, 271-84.
Abrigo-Los-Pinos	9	FPP-Pampa	Pampa	-37.85	-58.05	10465	65	AA-24045	Mazzanti, D. (2003). Human settlements in caves and rockshelters during the Pleistocene-Holocene transition in the eastern Tandilia range, Pampean Region, Argentina. Where the South Winds Blow: Ancient Evidence of Paleo South Americans, 57-61.
Cerro-El-Sombrero-A1	10	FPP-Pampa	Pampa	-37.817	-58.56	10480	70	AA-5220	Flegenheimer, N., & Zárate, M. (1997). Considerations on radiocarbon and calibrated dates from Cerro La China and Cerro El Sombrero, Argentina. Current Research in the Pleistocene, 14, 27-28.
Cerro-La-China-1	11	FPP-Pampa	Pampa	-37.95	-58.6167	10525	75	AA-8954	Flegenheimer, N., & Zárate, M. (1997). Considerations on radiocarbon and calibrated dates from Cerro La China and Cerro El Sombrero, Argentina. Current Research in the Pleistocene, 14, 27-28.
Cerro-La-China-2	12	FPP-Pampa	Pampa	-37.95	-58.6167	10560	75	AA-8956	Flegenheimer, N., & Zárate, M. (1997). Considerations on radiocarbon and calibrated dates from Cerro La China and Cerro El Sombrero, Argentina. Current Research in the Pleistocene, 14, 27-28.
Cerro-El-Sombrero-A1	13	FPP-Pampa	Pampa	-37.817	-58.56	10675	110	AA-4767	Flegenheimer, N., Zarate, M. (1997). Considerations on radiocarbon and calibrated dates from Cerro La China and Cerro El Sombrero, Argetina. Current Research in the Pleistocene, 14, 27-28.
Cerro-El-Sombrero-A1	14	FPP-Pampa	Pampa	-37.817	-58.56	10725	90	AA-4765	Flegenheimer, N., Zarate, M. (1997). Considerations on radiocarbon and calibrated dates from Cerro La China and Cerro El Sombrero, Argetina. Current Research in the Pleistocene, 14, 27-28.
Cerro-El-Sombrero-A1	15	FPP-Pampa	Pampa	-37.817	-58.56	10480	70	AA-5220	Flegenheimer, N., Zarate, M. (1997). Considerations on radiocarbon and calibrated dates from Cerro La China and Cerro El Sombrero, Argetina. Current Research in the Pleistocene, 14, 27-28.
Cerro-El-Sombrero-A1	16	FPP-Pampa	Pampa	-37.817	-58.56	10270	85	AA-4766	Flegenheimer, N., Zarate, M. (1997). Considerations on radiocarbon and calibrated dates from Cerro La China and Cerro El Sombrero, Argetina. Current Research in the Pleistocene, 14, 27-28.
Cerro-La-China-1	17	FPP-Pampa	Pampa	-37.95	-58.6167	10745	75	AA-8952	Flegenheimer, N., & Zárate, M. (1997). Considerations on radiocarbon and calibrated dates from Cerro La China and Cerro El Sombrero, Argentina. Current Research in the Pleistocene, 14, 27-28.			GRA-9837
Cerro-La-China-1	18	FPP-Pampa	Pampa	-37.95	-58.6167	10790	120	AA-1327	Flegenheimer, N., & Zárate, M. (1997). Considerations on radiocarbon and calibrated dates from Cerro La China and Cerro El Sombrero, Argentina. Current Research in the Pleistocene, 14, 27-28.			OxA9249
Cerro-La-China-1	19	FPP-Pampa	Pampa	-37.95	-58.6167	10804	75	AA-8953	Flegenheimer, N., & Zárate, M. (1997). Considerations on radiocarbon and calibrated dates from Cerro La China and Cerro El Sombrero, Argentina. Current Research in the Pleistocene, 14, 27-28.			AA-8428
Urupez	40	FPP-Pampa	Pampa	-34.7032	-55.147	10800	30	Beta-380727	Meneghin, U. (2015). Secuencia crono-estratigráfica de Urupez II: Nuevas dataciones radiométricas. Orígenes, 13, 1-20.
Urupez	41	FPP-Pampa	Pampa	-34.7032	-55.147	10800	40	Beta-381967	Meneghin, U. (2015). Secuencia crono-estratigráfica de Urupez II: Nuevas dataciones radiométricas. Orígenes, 13, 1-20.
Tigre	42	FPP-Pampa	Pampa	-30.5344	-57.779	10955	50	UCIAMS 125383	Suárez, R. (2019). High resolution AMS 14C dates for late Pleistocene Fishtail technology from the Tigre site, Uruguay river basin, South America. Quaternary Science Reviews, 213, 155-161.
Tigre	43	FPP-Pampa	Pampa	-30.5344	-57.779	10930	20	UCIAMS 125384	Suárez, R. (2019). High resolution AMS 14C dates for late Pleistocene Fishtail technology from the Tigre site, Uruguay river basin, South America. Quaternary Science Reviews, 213, 155-161.
Tigre	44	FPP-Pampa	Pampa	-30.5344	-57.779	10905	20	UCIAMS 125381	Suárez, R. (2019). High resolution AMS 14C dates for late Pleistocene Fishtail technology from the Tigre site, Uruguay river basin, South America. Quaternary Science Reviews, 213, 155-161.
Tigre	45	FPP-Pampa	Pampa	-30.5344	-57.779	10595	25	UCIAMS 125379	Suárez, R. (2019). High resolution AMS 14C dates for late Pleistocene Fishtail technology from the Tigre site, Uruguay river basin, South America. Quaternary Science Reviews, 213, 155-161.
Tigre	46	FPP-Pampa	Pampa	-30.5344	-57.779	10580	50	UCIAMS 125393	Suárez, R. (2019). High resolution AMS 14C dates for late Pleistocene Fishtail technology from the Tigre site, Uruguay river basin, South America. Quaternary Science Reviews, 213, 155-161.
Tigre	47	FPP-Pampa	Pampa	-30.5344	-57.779	10510	45	UCIAMS 145434	Suárez, R. (2019). High resolution AMS 14C dates for late Pleistocene Fishtail technology from the Tigre site, Uruguay river basin, South America. Quaternary Science Reviews, 213, 155-161.
Tigre	48	FPP-Pampa	Pampa	-30.5344	-57.779	10425	20	UCIAMS 125380 UCIAMS 145433 UCIAMS 145432	Suárez, R. (2019). High resolution AMS 14C dates for late Pleistocene Fishtail technology from the Tigre site, Uruguay river basin, South America. Quaternary Science Reviews, 213, 155-161.
Tigre	49	FPP-Pampa	Pampa	-30.5344	-57.779	10410	60	UCIAMS 125383	Suárez, R. (2019). High resolution AMS 14C dates for late Pleistocene Fishtail technology from the Tigre site, Uruguay river basin, South America. Quaternary Science Reviews, 213, 155-161.
PayPaso	62	FPP-Pampa	Pampa	-30.2679	-57.4622	10930	20	UCIAMS 21631	Suárez, R., 2011. Arqueología durante la Transición Pleistoceno Holoceno: componentes Paleoindios, Organización de la Tecnología y Movilidad de los Primeros Americanos en Uruguay. British Archaeological Reports 2220 International Series. UK. Archaeopress, Oxford.
PayPaso	63	FPP-Pampa	Pampa	-30.2679	-57.4622	10910	30	UCIAMS 27738	Suárez, R., 2011. Arqueología durante la Transición Pleistoceno Holoceno: componentes Paleoindios, Organización de la Tecnología y Movilidad de los Primeros Americanos en Uruguay. British Archaeological Reports 2220 International Series. UK. Archaeopress, Oxford.
PayPaso	64	FPP-Pampa	Pampa	-30.2679	-57.4622	10895	30	UCIAMS 27744	Suárez, R., 2011. Arqueología durante la Transición Pleistoceno Holoceno: componentes Paleoindios, Organización de la Tecnología y Movilidad de los Primeros Americanos en Uruguay. British Archaeological Reports 2220 International Series. UK. Archaeopress, Oxford.
PayPaso	65	FPP-Pampa	Pampa	-30.2679	-57.4622	10880	25	UCIAMS 27745	Suárez, R., 2011. Arqueología durante la Transición Pleistoceno Holoceno: componentes Paleoindios, Organización de la Tecnología y Movilidad de los Primeros Americanos en Uruguay. British Archaeological Reports 2220 International Series. UK. Archaeopress, Oxford.
PayPaso	66	FPP-Pampa	Pampa	-30.2679	-57.4622	10680	20	UCIAMS 21637	Suárez, R., 2011. Arqueología durante la Transición Pleistoceno Holoceno: componentes Paleoindios, Organización de la Tecnología y Movilidad de los Primeros Americanos en Uruguay. British Archaeological Reports 2220 International Series. UK. Archaeopress, Oxford.
PayPaso	67	FPP-Pampa	Pampa	-30.2679	-57.4622	10630	25	UCIAMS 21636	Suárez, R., 2011. Arqueología durante la Transición Pleistoceno Holoceno: componentes Paleoindios, Organización de la Tecnología y Movilidad de los Primeros Americanos en Uruguay. British Archaeological Reports 2220 International Series. UK. Archaeopress, Oxford.
PayPaso	68	FPP-Pampa	Pampa	-30.2679	-57.4622	10595	30	UCIAMS 27746	Suárez, R., 2011. Arqueología durante la Transición Pleistoceno Holoceno: componentes Paleoindios, Organización de la Tecnología y Movilidad de los Primeros Americanos en Uruguay. British Archaeological Reports 2220 International Series. UK. Archaeopress, Oxford.
PayPaso	69	FPP-Pampa	Pampa	-30.2679	-57.4622	10580	20	UCIAMS 21644	Suárez, R., 2011. Arqueología durante la Transición Pleistoceno Holoceno: componentes Paleoindios, Organización de la Tecnología y Movilidad de los Primeros Americanos en Uruguay. British Archaeological Reports 2220 International Series. UK. Archaeopress, Oxford.
PayPaso	70	FPP-Pampa	Pampa	-30.2679	-57.4622	10555	20	UCIAMS 21645	Suárez, R., 2011. Arqueología durante la Transición Pleistoceno Holoceno: componentes Paleoindios, Organización de la Tecnología y Movilidad de los Primeros Americanos en Uruguay. British Archaeological Reports 2220 International Series. UK. Archaeopress, Oxford.
PayPaso	71	FPP-Pampa	Pampa	-30.2679	-57.4622	10540	35	UCIAMS 27747	Suárez, R., 2011. Arqueología durante la Transición Pleistoceno Holoceno: componentes Paleoindios, Organización de la Tecnología y Movilidad de los Primeros Americanos en Uruguay. British Archaeological Reports 2220 International Series. UK. Archaeopress, Oxford.
PayPaso	72	FPP-Pampa	Pampa	-30.2679	-57.4622	10520	20	UCIAMS 21643	Suárez, R., 2011. Arqueología durante la Transición Pleistoceno Holoceno: componentes Paleoindios, Organización de la Tecnología y Movilidad de los Primeros Americanos en Uruguay. British Archaeological Reports 2220 International Series. UK. Archaeopress, Oxford.
PayPaso	73	FPP-Pampa	Pampa	-30.2679	-57.4622	10500	25	UCIAMS 27740	Suárez, R., 2011. Arqueología durante la Transición Pleistoceno Holoceno: componentes Paleoindios, Organización de la Tecnología y Movilidad de los Primeros Americanos en Uruguay. British Archaeological Reports 2220 International Series. UK. Archaeopress, Oxford.
Cueva-del-Medio	20	FPP-Patagonia	Patagonia	-51.5833	-72.633	10310	70	Gr- N 14913	Martin, F. M., Todisco, D., Rodet, J., San Román, M., Morello, F., Prevosti, F., ... & Borrero, L. A. (2015). Nuevas excavaciones en Cueva del Medio: procesos de formación de la cueva y avances en los estudios de interacción entre cazadores-recolectores y fauna extinta (Pleistoceno final, Patagonia Meridional). Magallania (Punta Arenas), 43(1), 165-189.			AA-39367
Cueva-del-Medio	21	FPP-Patagonia	Patagonia	-51.5833	-72.633	10930	230	Beta-39081	Martin, F. M., Todisco, D., Rodet, J., San Román, M., Morello, F., Prevosti, F., ... & Borrero, L. A. (2015). Nuevas excavaciones en Cueva del Medio: procesos de formación de la cueva y avances en los estudios de interacción entre cazadores-recolectores y fauna extinta (Pleistoceno final, Patagonia Meridional). Magallania (Punta Arenas), 43(1), 165-189.
Cueva-del-Medio	22	FPP-Patagonia	Patagonia	-51.5833	-72.633	10860	160	NUTA-2331	Martin, F. M., Todisco, D., Rodet, J., San Román, M., Morello, F., Prevosti, F., ... & Borrero, L. A. (2015). Nuevas excavaciones en Cueva del Medio: procesos de formación de la cueva y avances en los estudios de interacción entre cazadores-recolectores y fauna extinta (Pleistoceno final, Patagonia Meridional). Magallania (Punta Arenas), 43(1), 165-189.
Cueva-del-Medio	23	FPP-Patagonia	Patagonia	-51.5833	-72.633	10710	100	NUTA-1811	Martin, F. M., Todisco, D., Rodet, J., San Román, M., Morello, F., Prevosti, F., ... & Borrero, L. A. (2015). Nuevas excavaciones en Cueva del Medio: procesos de formación de la cueva y avances en los estudios de interacción entre cazadores-recolectores y fauna extinta (Pleistoceno final, Patagonia Meridional). Magallania (Punta Arenas), 43(1), 165-189.
Cueva-del-Medio	24	FPP-Patagonia	Patagonia	-51.5833	-72.633	10550	120	Gr- N 14911	Martin, F. M., Todisco, D., Rodet, J., San Román, M., Morello, F., Prevosti, F., ... & Borrero, L. A. (2015). Nuevas excavaciones en Cueva del Medio: procesos de formación de la cueva y avances en los estudios de interacción entre cazadores-recolectores y fauna extinta (Pleistoceno final, Patagonia Meridional). Magallania (Punta Arenas), 43(1), 165-189.
Cueva-del-Medio	25	FPP-Patagonia	Patagonia	-51.5833	-72.633	10430	100	NUTA-1734	Martin, F. M., Todisco, D., Rodet, J., San Román, M., Morello, F., Prevosti, F., ... & Borrero, L. A. (2015). Nuevas excavaciones en Cueva del Medio: procesos de formación de la cueva y avances en los estudios de interacción entre cazadores-recolectores y fauna extinta (Pleistoceno final, Patagonia Meridional). Magallania (Punta Arenas), 43(1), 165-189.
Cueva-del-Medio	26	FPP-Patagonia	Patagonia	-51.5833	-72.633	10860	110	NUTA-2331	Martin, F. M., Todisco, D., Rodet, J., San Román, M., Morello, F., Prevosti, F., ... & Borrero, L. A. (2015). Nuevas excavaciones en Cueva del Medio: procesos de formación de la cueva y avances en los estudios de interacción entre cazadores-recolectores y fauna extinta (Pleistoceno final, Patagonia Meridional). Magallania (Punta Arenas), 43(1), 165-189.
Piedra-Museo-AEP-1	27	FPP-Patagonia	Patagonia	-47.895	-67.8678	10400	70	AA-39367	Miotti, L. (2004). Quandary: the Clovis phenomenon, the First Americans, and the view from Patagonia. New perspectives on the first Americans. A Peopling of Americans Publication. A&M Texas University Press, USA, 35-40.
Cueva-Fell	28	FPP-Patagonia	Patagonia	-52.0298	-69.9846	10395	40	UCIAMS-106044	Waters, M. R., Amorosi, T., & Stafford, T. W. (2015). Redating Fell's cave, Chile and the chronological placement of the Fishtail projectile point. American Antiquity, 80(2), 376-386.
Cueva-Fell	29	FPP-Patagonia	Patagonia	-52.0298	-69.9846	10395	30	UCIAMS-104660	Waters, M. R., Amorosi, T., & Stafford, T. W. (2015). Redating Fell's cave, Chile and the chronological placement of the Fishtail projectile point. American Antiquity, 80(2), 376-386.
Cueva-del-Medio	30	FPP-Patagonia	Patagonia	-51.5833	-72.633	10430	80	Beta-52522	Nami, H. G., & Nakamura, T. (1995). Cronología radiocarbónica con AMS sobre muestras de hueso procedentes del sitio Cueva del Medio (Última Esperanza, Chile). In Anales del Instituto de la Patagonia.
Piedra-Museo-AEP-1	31	FPP-Patagonia	Patagonia	-47.895	-67.8678	10470	65	GRA-9837	Miotti, L. (2004). Quandary: the Clovis phenomenon, the First Americans, and the view from Patagonia. New perspectives on the first Americans. A Peopling of Americans Publication. A&M Texas University Press, USA, 35-40.
Cueva-Fell	32	FPP-Patagonia	Patagonia	-52.0298	-69.9846	10675	40	UCIAMS-104662	Waters, M. R., Amorosi, T., & Stafford, T. W. (2015). Redating Fell's cave, Chile and the chronological placement of the Fishtail projectile point. American Antiquity, 80(2), 376-386.
Cueva-Fell	33	FPP-Patagonia	Patagonia	-52.0298	-69.9846	10760	60	UCIAMS-106043	Waters, M. R., Amorosi, T., & Stafford, T. W. (2015). Redating Fell's cave, Chile and the chronological placement of the Fishtail projectile point. American Antiquity, 80(2), 376-386.
Cueva-Fell	34	FPP-Patagonia	Patagonia	-52.0298	-69.9846	10810	50	UCIAMS-106048	Waters, M. R., Amorosi, T., & Stafford, T. W. (2015). Redating Fell's cave, Chile and the chronological placement of the Fishtail projectile point. American Antiquity, 80(2), 376-386.
Cueva-Fell	35	FPP-Patagonia	Patagonia	-52.0298	-69.9846	10835	50	UCIAMS-106047	Waters, M. R., Amorosi, T., & Stafford, T. W. (2015). Redating Fell's cave, Chile and the chronological placement of the Fishtail projectile point. American Antiquity, 80(2), 376-386.
Piedra-Museo-AEP-1	36	FPP-Patagonia	Patagonia	-47.895	-67.8678	10470	65	GRA-9837	Miotti, L. (2004). Quandary: the Clovis phenomenon, the First Americans, and the view from Patagonia. New perspectives on the first Americans. A Peopling of Americans Publication. A&M Texas University Press, USA, 35-40.
Piedra-Museo-AEP-1	37	FPP-Patagonia	Patagonia	-47.895	-67.8678	10470	60	OxA9249	Miotti, L. (2004). Quandary: the Clovis phenomenon, the First Americans, and the view from Patagonia. New perspectives on the first Americans. A Peopling of Americans Publication. A&M Texas University Press, USA, 35-40.
Piedra-Museo-AEP-1	38	FPP-Patagonia	Patagonia	-47.895	-67.8678	10400	80	AA-8428	Miotti, L. (2004). Quandary: the Clovis phenomenon, the First Americans, and the view from Patagonia. New perspectives on the first Americans. A Peopling of Americans Publication. A&M Texas University Press, USA, 35-40.
PayPaso	74	Tigre	Pampas	-30.2679	-57.4622	10205	35	UCIAMS 21632	Suárez, R., 2011. Arqueología durante la Transición Pleistoceno Holoceno: componentes Paleoindios, Organización de la Tecnología y Movilidad de los Primeros Americanos en Uruguay. British Archaeological Reports 2220 International Series. UK. Archaeopress, Oxford.
PayPaso	75	Tigre	Pampas	-30.2679	-57.4622	10180	20	UCIAMS 21634	Suárez, R., 2011. Arqueología durante la Transición Pleistoceno Holoceno: componentes Paleoindios, Organización de la Tecnología y Movilidad de los Primeros Americanos en Uruguay. British Archaeological Reports 2220 International Series. UK. Archaeopress, Oxford.
PayPaso	76	Tigre	Pampas	-30.2679	-57.4622	10115	25	UCIAMS 21633	Suárez, R., 2011. Arqueología durante la Transición Pleistoceno Holoceno: componentes Paleoindios, Organización de la Tecnología y Movilidad de los Primeros Americanos en Uruguay. British Archaeological Reports 2220 International Series. UK. Archaeopress, Oxford.
PayPaso	77	Paypaso	Pampas	-30.2679	-57.4622	9585	25	UCIAMS 21641	Suárez, R., 2011. Arqueología durante la Transición Pleistoceno Holoceno: componentes Paleoindios, Organización de la Tecnología y Movilidad de los Primeros Americanos en Uruguay. British Archaeological Reports 2220 International Series. UK. Archaeopress, Oxford.
PayPaso	78	Paypaso	Pampas	-30.2679	-57.4622	9555	25	UCIAMS 21642	Suárez, R., 2011. Arqueología durante la Transición Pleistoceno Holoceno: componentes Paleoindios, Organización de la Tecnología y Movilidad de los Primeros Americanos en Uruguay. British Archaeological Reports 2220 International Series. UK. Archaeopress, Oxford.
PayPaso	79	Paypaso	Pampas	-30.2679	-57.4622	9550	20	UCIAMS 21647	Suárez, R., 2011. Arqueología durante la Transición Pleistoceno Holoceno: componentes Paleoindios, Organización de la Tecnología y Movilidad de los Primeros Americanos en Uruguay. British Archaeological Reports 2220 International Series. UK. Archaeopress, Oxford.
PayPaso	80	Paypaso	Pampas	-30.2679	-57.4622	9545	20	UCIAMS 21635	Suárez, R., 2011. Arqueología durante la Transición Pleistoceno Holoceno: componentes Paleoindios, Organización de la Tecnología y Movilidad de los Primeros Americanos en Uruguay. British Archaeological Reports 2220 International Series. UK. Archaeopress, Oxford.
PayPaso	81	Paypaso	Pampas	-30.2679	-57.4622	9545	20	UCIAMS 21646	Suárez, R., 2011. Arqueología durante la Transición Pleistoceno Holoceno: componentes Paleoindios, Organización de la Tecnología y Movilidad de los Primeros Americanos en Uruguay. British Archaeological Reports 2220 International Series. UK. Archaeopress, Oxford.
PayPaso	82	Paypaso	Pampas	-30.2679	-57.4622	9525	20	UCIAMS 21640	Suárez, R., 2011. Arqueología durante la Transición Pleistoceno Holoceno: componentes Paleoindios, Organización de la Tecnología y Movilidad de los Primeros Americanos en Uruguay. British Archaeological Reports 2220 International Series. UK. Archaeopress, Oxford.
PayPaso	83	Paypaso	Pampas	-30.2679	-57.4622	9525	20	UCIAMS 21638	Suárez, R., 2011. Arqueología durante la Transición Pleistoceno Holoceno: componentes Paleoindios, Organización de la Tecnología y Movilidad de los Primeros Americanos en Uruguay. British Archaeological Reports 2220 International Series. UK. Archaeopress, Oxford.
PayPaso	84	Paypaso	Pampas	-30.2679	-57.4622	9280	200	Uru-248	Suárez, R., 2011. Arqueología durante la Transición Pleistoceno Holoceno: componentes Paleoindios, Organización de la Tecnología y Movilidad de los Primeros Americanos en Uruguay. British Archaeological Reports 2220 International Series. UK. Archaeopress, Oxford.
PayPaso	85	Paypaso	Pampas	-30.2679	-57.4622	9120	40	Beta-156973	Suárez, R., 2011. Arqueología durante la Transición Pleistoceno Holoceno: componentes Paleoindios, Organización de la Tecnología y Movilidad de los Primeros Americanos en Uruguay. British Archaeological Reports 2220 International Series. UK. Archaeopress, Oxford.
PayPaso	86	Paypaso	Pampas	-30.2679	-57.4622	8570	150	Uru-246	Suárez, R., 2011. Arqueología durante la Transición Pleistoceno Holoceno: componentes Paleoindios, Organización de la Tecnología y Movilidad de los Primeros Americanos en Uruguay. British Archaeological Reports 2220 International Series. UK. Archaeopress, Oxford.
Los Toldos	50	Patagonian_triangular	Patagonia	-47.3666	-68.9666	8750	480	Fra-97	Cardich, A. R., & Flegenheimer, N. (1978). Descripción y tipología de las industrias líticas más antiguas de Los Toldos. Relaciones de la Sociedad Argentina de Antropología, 12.
Baño Nuevo	54	Patagonian_triangular	Patagonia	-45.2644	-71.4428	7500	20	UCIAMS 19488	García, C. (2007). Conjuntos líticos y estrategias tecnológicas de las ocupaciones humanas de la cuenca de Baño Nuevo-1 (XI Región de Aisén, Chile). Arqueología de Fuego-Patagonia. Levantando piedras, desenterrando huesos… develando arcanos, 493-502.
Cueva de las Manos	55	Patagonian_triangular	Patagonia	-47.1536	-70.6652	9320	90	CSIC-138	Gradin, C., Aschero, C., & Aguerre, A. M. (1987). Primeros niveles culturales en el Area Río Pinturas (provincia de Santa Cruz, Argentina) Carlos Gradin, Carlos Aschero y Ana María Aguerre. Estudios Atacameños (En línea), (8), 115-136.
Cueva de las Manos	56	Patagonian_triangular	Patagonia	-47.1536	-70.6652	7280	60	NOVA 117	Gradin, C., Aschero, C., & Aguerre, A. M. (1987). Primeros niveles culturales en el Area Río Pinturas (provincia de Santa Cruz, Argentina) Carlos Gradin, Carlos Aschero y Ana María Aguerre. Estudios Atacameños (En línea), (8), 115-136.
Cueva Traful	58	Patagonian_triangular	Patagonia	-40.7166	-71.1138	7850	70	LJ 5133	Crivelli Montero, E., Curzio, D., Silveira, M., 1993. La estratigrafía de la Cueva Traful 1 (provincia del Neuquén). Praehistoria 1: 9-60.
Cueva Traful	59	Patagonian_triangular	Patagonia	-40.7166	-71.1138	6240	60	LJ5132	Crivelli Montero, E., Curzio, D., Silveira, M., 1993. La estratigrafía de la Cueva Traful 1 (provincia del Neuquén). Praehistoria 1: 9-60.
Cueva Traful	60	Patagonian_triangular	Patagonia	-40.7166	-71.1138	7308	285	LP-8113	Crivelli Montero, E., Curzio, D., Silveira, M., 1993. La estratigrafía de la Cueva Traful 1 (provincia del Neuquén). Praehistoria 1: 9-60.
El Alto 3	87	Ayampitin	Andes	-31.3961	-64.7383	7018	74	AA68145	Rivero, D. 2009. Ecología de cazadores-recolectores del sector central de las Sierras de Córdoba (Rep. Argentina). BAR International Series 2007. British Archaeological Reports, Oxford.
Arroyo el Gaucho 1	88	Ayampitin	Andes	-31.6893	-64.7572	7160	90	LP-1722	Rivero, D. 2009. Ecología de cazadores-recolectores del sector central de las Sierras de Córdoba (Rep. Argentina). BAR International Series 2007. British Archaeological Reports, Oxford.
Quebrada del Real 1	89	Ayampitin	Andes	-31.6692	-64.892	7360	120	LP-2339	Rivero, D. 2012. La ocupación humana durante la transición Pleistoceno-Holoceno (11000 – 9000 a.P.) en las Sierras Centrales de Argentina. Latin American Antiquity 23(4):551-564.
Quebrada del Real 1	90	Ayampitin	Andes	-31.6692	-64.892	5980	50	LP-2133	Rivero, D., Pastor, S. y Medina, M. 2009. Intensificación en las sierras de Córdoba. El abrigo rocoso Quebrada del Real 1 (ca. 6000–500 AP, Córdoba, Argentina). Anales de Arqueología y Etnología 64:227–246.
Intihuasi	91	Ayampitin	Andes	-32.8303	-65.9842	8068	95	P-345	González, A. 1960. La estratigrafía de la gruta de Intihuasi (Prov. de San Luis, R.A.) y sus relaciones con otros sitios precerámicos de Sudamérica. Revista del Instituto de Antropología 1:5–296.
Intihuasi	92	Ayampitin	Andes	-32.8303	-65.9842	7970	100	Y-228	González, A. 1960. La estratigrafía de la gruta de Intihuasi (Prov. de San Luis, R.A.) y sus relaciones con otros sitios precerámicos de Sudamérica. Revista del Instituto de Antropología 1:5–296.
Alero Cuevas	93	Tuina	Andes	-24.4012	-66.6981	8504	52	AA71135	López, G. y Restifo, F. 2017. El sitio Alero Cuevas, puna de Salta, Argentina: secuencia de cambio en artefactos líticos y resolución cronológica macrorregional. Durante el Holoceno temprano y medio. Chungara 49 (1):49-63.
Alero Cuevas	94	Tuina	Andes	-24.4012	-66.6981	8838	52	AA71136	López, G. y Restifo, F. 2017. El sitio Alero Cuevas, puna de Salta, Argentina: secuencia de cambio en artefactos líticos y resolución cronológica macrorregional. Durante el Holoceno temprano y medio. Chungara 49 (1):49-63.
Alero Cuevas	95	Tuina	Andes	-24.4012	-66.6981	9280	140	LP-3226	López, G. y Restifo, F. 2017. El sitio Alero Cuevas, puna de Salta, Argentina: secuencia de cambio en artefactos líticos y resolución cronológica macrorregional. Durante el Holoceno temprano y medio. Chungara 49 (1):49-63.
Alero Cuevas	96	Tuina	Andes	-24.4012	-66.6981	9650	100	LP-1736	López, G. y Restifo, F. 2017. El sitio Alero Cuevas, puna de Salta, Argentina: secuencia de cambio en artefactos líticos y resolución cronológica macrorregional. Durante el Holoceno temprano y medio. Chungara 49 (1):49-63.
Alero Cuevas	97	Tuina	Andes	-24.4012	-66.6981	9880	100	LP-3236	López, G. y Restifo, F. 2017. El sitio Alero Cuevas, puna de Salta, Argentina: secuencia de cambio en artefactos líticos y resolución cronológica macrorregional. Durante el Holoceno temprano y medio. Chungara 49 (1):49-63.
Inca Cueva 4	98	Tuina	Andes	-23	-65.45	9230	70	CSIC-498	Hocsman, S., Martínez, J., Aschero, C. y Calisaya, A. (2012). Variability of triangular non-stemmed projectile points of early hunter-gatherers of the Argentinian Puna. En: L. Miotti, M. Salemme, N. Flegenheimer y Goebel, T. (Eds.), Southbound. Late Pleistocene peopling of Latin America pp. 63-67. Center for the Study of the First Americans, Texas.
Inca Cueva 4	99	Tuina	Andes	-23	-65.45	9900	200	AC-564	Hocsman, S., Martínez, J., Aschero, C. y Calisaya, A. (2012). Variability of triangular non-stemmed projectile points of early hunter-gatherers of the Argentinian Puna. En: L. Miotti, M. Salemme, N. Flegenheimer y Goebel, T. (Eds.), Southbound. Late Pleistocene peopling of Latin America pp. 63-67. Center for the Study of the First Americans, Texas.
Inca Cueva 4	100	Tuina	Andes	-23	-65.45	9650	110	LP-102	Hocsman, S., Martínez, J., Aschero, C. y Calisaya, A. (2012). Variability of triangular non-stemmed projectile points of early hunter-gatherers of the Argentinian Puna. En: L. Miotti, M. Salemme, N. Flegenheimer y Goebel, T. (Eds.), Southbound. Late Pleistocene peopling of Latin America pp. 63-67. Center for the Study of the First Americans, Texas.
Inca Cueva 4	101	Tuina	Andes	-23	-65.45	10620	140	LP-137	Hocsman, S., Martínez, J., Aschero, C. y Calisaya, A. (2012). Variability of triangular non-stemmed projectile points of early hunter-gatherers of the Argentinian Puna. En: L. Miotti, M. Salemme, N. Flegenheimer y Goebel, T. (Eds.), Southbound. Late Pleistocene peopling of Latin America pp. 63-67. Center for the Study of the First Americans, Texas.
Quebrada Seca 3	102	Tuina	Andes	-26.0204	-67.2378	9790	50	UGA-9257	Hocsman, S., Martínez, J., Aschero, C. y Calisaya, A. (2012). Variability of triangular non-stemmed projectile points of early hunter-gatherers of the Argentinian Puna. En: L. Miotti, M. Salemme, N. Flegenheimer y Goebel, T. (Eds.), Southbound. Late Pleistocene peopling of Latin America pp. 63-67. Center for the Study of the First Americans, Texas.
Quebrada Seca 3	103	Tuina	Andes	-26.0204	-67.2378	9410	120	LP-881	Hocsman, S., Martínez, J., Aschero, C. y Calisaya, A. (2012). Variability of triangular non-stemmed projectile points of early hunter-gatherers of the Argentinian Puna. En: L. Miotti, M. Salemme, N. Flegenheimer y Goebel, T. (Eds.), Southbound. Late Pleistocene peopling of Latin America pp. 63-67. Center for the Study of the First Americans, Texas.
Quebrada Seca 3	104	Tuina	Andes	-26.0204	-67.2378	9250	100	LP-895	Hocsman, S., Martínez, J., Aschero, C. y Calisaya, A. (2012). Variability of triangular non-stemmed projectile points of early hunter-gatherers of the Argentinian Puna. En: L. Miotti, M. Salemme, N. Flegenheimer y Goebel, T. (Eds.), Southbound. Late Pleistocene peopling of Latin America pp. 63-67. Center for the Study of the First Americans, Texas.
Quebrada Seca 3	105	Tuina	Andes	-26.0204	-67.2378	9050	90	Beta-59930	Hocsman, S., Martínez, J., Aschero, C. y Calisaya, A. (2012). Variability of triangular non-stemmed projectile points of early hunter-gatherers of the Argentinian Puna. En: L. Miotti, M. Salemme, N. Flegenheimer y Goebel, T. (Eds.), Southbound. Late Pleistocene peopling of Latin America pp. 63-67. Center for the Study of the First Americans, Texas.
Quebrada Seca 3	106	Tuina	Andes	-26.0204	-67.2378	8660	80	Beta-77747	Hocsman, S., Martínez, J., Aschero, C. y Calisaya, A. (2012). Variability of triangular non-stemmed projectile points of early hunter-gatherers of the Argentinian Puna. En: L. Miotti, M. Salemme, N. Flegenheimer y Goebel, T. (Eds.), Southbound. Late Pleistocene peopling of Latin America pp. 63-67. Center for the Study of the First Americans, Texas.
Quebrada Seca 3	107	Tuina	Andes	-26.0204	-67.2378	8640	80	Beta-59929	Hocsman, S., Martínez, J., Aschero, C. y Calisaya, A. (2012). Variability of triangular non-stemmed projectile points of early hunter-gatherers of the Argentinian Puna. En: L. Miotti, M. Salemme, N. Flegenheimer y Goebel, T. (Eds.), Southbound. Late Pleistocene peopling of Latin America pp. 63-67. Center for the Study of the First Americans, Texas.
Arq.18	108	Tuina	Andes	-29.3382	-69.9717	8070	140	LP-1977	Cortegoso. V., Durán V., Castro S., Gasco, A., Lucero G. y D. Winocur (2012). Human occupation in the Northern argentine-chilean Central Andes during the Early Holocene. En: L. Miotti, M. Salemme, N. Flegenheimer y Goebel, T. (Eds.), Southbound. Late Pleistocene peopling of Latin America pp. 83-86. Center for the Study of the First Americans, Texas.
Arq.18	109	Tuina	Andes	-29.3382	-69.9717	8252	51	AA-81732	Cortegoso. V., Durán V., Castro S., Gasco, A., Lucero G. y D. Winocur (2012). Human occupation in the Northern argentine-chilean Central Andes during the Early Holocene. En: L. Miotti, M. Salemme, N. Flegenheimer y Goebel, T. (Eds.), Southbound. Late Pleistocene peopling of Latin America pp. 83-86. Center for the Study of the First Americans, Texas.
Arq.18	110	Tuina	Andes	-29.3382	-69.9717	8440	100	LP-1860	Cortegoso. V., Durán V., Castro S., Gasco, A., Lucero G. y D. Winocur (2012). Human occupation in the Northern argentine-chilean Central Andes during the Early Holocene. En: L. Miotti, M. Salemme, N. Flegenheimer y Goebel, T. (Eds.), Southbound. Late Pleistocene peopling of Latin America pp. 83-86. Center for the Study of the First Americans, Texas.
Arq.18	111	Tuina	Andes	-29.3382	-69.9717	8400	90	LP-1859	Cortegoso. V., Durán V., Castro S., Gasco, A., Lucero G. y D. Winocur (2012). Human occupation in the Northern argentine-chilean Central Andes during the Early Holocene. En: L. Miotti, M. Salemme, N. Flegenheimer y Goebel, T. (Eds.), Southbound. Late Pleistocene peopling of Latin America pp. 83-86. Center for the Study of the First Americans, Texas.
Arq.18	112	Tuina	Andes	-29.3382	-69.9717	8950	100	LP-1815	Cortegoso. V., Durán V., Castro S., Gasco, A., Lucero G. y D. Winocur (2012). Human occupation in the Northern argentine-chilean Central Andes during the Early Holocene. En: L. Miotti, M. Salemme, N. Flegenheimer y Goebel, T. (Eds.), Southbound. Late Pleistocene peopling of Latin America pp. 83-86. Center for the Study of the First Americans, Texas.
