# Supplementary material for: Changes in projectile design and size of prey reveal the central role of Fishtail points in megafauna hunting in South America
Source: Sci Rep. 2022 Oct 25;12:16964. doi: 10.1038/s41598-022-21287-0 (PMC9596454; doi:10.1038/s41598-022-21287-0)
Supplement: Supplementary file 3 — Supplementary Information 3. [file 41598_2022_21287_MOESM3_ESM.xls]

## Sheet: FPP
Changes in Projectile design and size of prey reveals the central role of Fishtail points in megafauna hunting in South America
Luciano Prates, Diego Rivero, S. Ivan Perez
Data S3. Metric data for South American Fishtail projectile points.
Case	Type	longitude (mm)	width (mm)	thickness (mm)	TCSP	TCSA	Size (A+E)	Reference
1	FPP-Tropical	48.5	25	8.3	52.68	103.75	33.3	Jaimes, A. 1999. Nuevas evidencias de cazadores-recolectores y aproximación al entendimiento del uso espacio geográfico en el noroccidente de Venezuela. Sus implicaciones en el contexto suramericano. Arqueología del Área Intermedia 1: 83–120.
2	FPP-Tropical	65	33.7	7.5	69.04	126.37	41.2	Jaimes, A. 1999. Nuevas evidencias de cazadores-recolectores y aproximación al entendimiento del uso espacio geográfico en el noroccidente de Venezuela. Sus implicaciones en el contexto suramericano. Arqueología del Área Intermedia 1: 83–120.
3	FPP-Tropical	52.3	27.2	7	56.17	95.2	34.2	Jaimes, A. 1999. Nuevas evidencias de cazadores-recolectores y aproximación al entendimiento del uso espacio geográfico en el noroccidente de Venezuela. Sus implicaciones en el contexto suramericano. Arqueología del Área Intermedia 1: 83–120.
4	FPP-Tropical	42.4	26.5	7.4	55.02	98	33.9	Jaimes, A. 1999. Nuevas evidencias de cazadores-recolectores y aproximación al entendimiento del uso espacio geográfico en el noroccidente de Venezuela. Sus implicaciones en el contexto suramericano. Arqueología del Área Intermedia 1: 83–120.
5	FPP-Tropical	66	40	6	80.89	120	46	Correal Urrego, G. 1983. Evidencia de cazadores especializados en el sitio de La Gloria, Golfo de Urabá. Rev. Acad. Colomb. Cienc. Ex. Fis. Nat., 15 (58): 77-82.
6	FPP-Tropical	53	24	6	49.47	72	30	Bell, R. 2000. Archaeological Investigation at the Site of El Inga, Ecuador. Monographs in Anthropology Vol. 1. University of Oklahoma, Sam Noble Oklahoma Museum of Natural History, Norman, Oklahoma.
7	FPP-Tropical	48	21	4	42.75	42	25	Bell, R. 2000. Archaeological Investigation at the Site of El Inga, Ecuador. Monographs in Anthropology Vol. 1. University of Oklahoma, Sam Noble Oklahoma Museum of Natural History, Norman, Oklahoma.
8	FPP-Tropical	55	33	7	67.46	115.5	40	Bell, R. 2000. Archaeological Investigation at the Site of El Inga, Ecuador. Monographs in Anthropology Vol. 1. University of Oklahoma, Sam Noble Oklahoma Museum of Natural History, Norman, Oklahoma.
9	FPP-Tropical	(-)	37	5.5	74.81	101.75	42.5	Bell, R. 2000. Archaeological Investigation at the Site of El Inga, Ecuador. Monographs in Anthropology Vol. 1. University of Oklahoma, Sam Noble Oklahoma Museum of Natural History, Norman, Oklahoma.
10	FPP-Tropical	(-)	35	6	71.02	105	41	Bell, R. 2000. Archaeological Investigation at the Site of El Inga, Ecuador. Monographs in Anthropology Vol. 1. University of Oklahoma, Sam Noble Oklahoma Museum of Natural History, Norman, Oklahoma.
11	FPP-Andes	(-)	36.6	5.1	73.9	93.33	41.7	Maggard, G. J. 2010. Late Pleistocene-Early Holocene Colonization and Regionalization in Northern Perú: Fishtail and Paiján Complexes of the Lower Jequetepeque Valley, tesis de doctorado, Department of Anthropology, University of Kentucky, Lexington.
12	FPP-Andes	51.8	28.7	9.2	60.27	132	37.9	Maggard, G. J. 2010. Late Pleistocene-Early Holocene Colonization and Regionalization in Northern Perú: Fishtail and Paiján Complexes of the Lower Jequetepeque Valley, tesis de doctorado, Department of Anthropology, University of Kentucky, Lexington.
13	FPP-Andes	50.3	20	4.9	41.18	49	24.9	Maggard, G. J. 2010. Late Pleistocene-Early Holocene Colonization and Regionalization in Northern Perú: Fishtail and Paiján Complexes of the Lower Jequetepeque Valley, tesis de doctorado, Department of Anthropology, University of Kentucky, Lexington.
14	FPP-Andes	60	32	6	65.11	96	38	Chauchat, C. and Zevallos Quiñones, J. 1979. Una punta cola de pescado procedente de la costa norte de Perú. Ñawpa Pacha. Journal of Andean Archaeology, 17: 143-147.
15	FPP-Andes	48	20	6	41.76	60	26	Grosjean, M., Núñez, L., & Cartagena, I. 2005. Palaeoindian occupation of the Atacama desert, Northern Chile. Journal of Quaternary Science, 20: 643-654.
16	FPP-Andes	42	24	7	50	84	31	Méndez, C. 2010. Tecnología lítica en el poblamiento Pleistoceno terminal del centro de Chile. Organización, gestos y saberes. Tesis Doctoral, Universidad de Tarapacá. MS.
17	FPP-Andes	44	18.5	6	38.9	55.5	24.5	Méndez, C. 2010. Tecnología lítica en el poblamiento Pleistoceno terminal del centro de Chile. Organización, gestos y saberes. Tesis Doctoral, Universidad de Tarapacá. MS.
18	FPP-Andes	44,4 (-)	28	7.45	57.94	104.3	35.45	Rivero, D., G. Heider, and S. Pastor. 2015. Identificación de una punta cola de pescado en las Sierras de Córdoba. Implicancias para el poblamiento del Centro de Argentina. Cuadernos del Instituto de Antropología y Pensamiento Latinoamericano 24 (1):151–155.
19	FPP-Andes	(-)	28	8	58.24	112	36	Laguens, A., E. Pautassi, G. Sario, and R. Cattáneo. 2007. Fishtail Projectile Points from Central Argentina. Current Research in the Pleistocene 24: 55–57.
20	FPP-Andes	(-)	30	7	61.61	105	37	Laguens, A., E. Pautassi, G. Sario, and R. Cattáneo. 2007. Fishtail Projectile Points from Central Argentina. Current Research in the Pleistocene 24: 55–57.
21	FPP-Andes	80	40	7	81.21	140	47	Nami, H. 2018. Fell Point Technology from Mendoza Province in Western Argentina. PaleoAmerica. 4(3):251-257.
22	FPP-Andes	45	21	6	43.68	63	27	Patané Araoz, J. & Nami, H.G., 2014. The first paleoindian fishtail point find in Salta province, northwestern Argentina. Archaeological Discovery 2, 26–30. https://doi.org/10. 4236/ad.2014.22004.
23	FPP-Patagonia	50.38	26.55	7.96	55.43	105.66	34.5	Bahamondes, F. and D. Jackson 2006. Hallazgo de una punta “cola de pescado” en Magallanes, Chile. Magallania, 34(2), 115-118.
24	FPP-Patagonia	48	27	6	55.31	81	33	Nami, H. G. 2019. Paleoamerican Occupation, Stone Tools from the Cueva del Medio, and Considerations for the Late Pleistocene Archaeology in Southern South America. Quaternary 2 (3):28. https://doi.org/10.3390/quat2030028.
25	FPP-Patagonia	40.4	17.5	8	38.48	70	25.5	Nami, H. G. 2019. Paleoamerican Occupation, Stone Tools from the Cueva del Medio, and Considerations for the Late Pleistocene Archaeology in Southern South America. Quaternary 2 (3):28. https://doi.org/10.3390/quat2030028.
26	FPP-Patagonia	55	23	5	47.07	57.5	28	Bird, J. 1969. A comparison of South Chilean and Ecuadorian ‘‘fishtail” projectile points. Kroeber Anthropological Society Papers 40, pp. 52–71.
27	FPP-Patagonia	50	23	4	46.69	46	27	Bird, J. 1969. A comparison of South Chilean and Ecuadorian ‘‘fishtail” projectile points. Kroeber Anthropological Society Papers 40, pp. 52–71.
28	FPP-Patagonia	55	25	5	50.99	62.5	30	Bird, J. 1969. A comparison of South Chilean and Ecuadorian ‘‘fishtail” projectile points. Kroeber Anthropological Society Papers 40, pp. 52–71.
29	FPP-Patagonia	36	20	4	40.79	40	24	Bird, J. 1969. A comparison of South Chilean and Ecuadorian ‘‘fishtail” projectile points. Kroeber Anthropological Society Papers 40, pp. 52–71.
30	FPP-Patagonia	67	34	6	69.05	102	40	Bird, J. 1969. A comparison of South Chilean and Ecuadorian ‘‘fishtail” projectile points. Kroeber Anthropological Society Papers 40, pp. 52–71.
31	FPP-Patagonia	57	30	6	61.18	90	36	Bird, J. 1969. A comparison of South Chilean and Ecuadorian ‘‘fishtail” projectile points. Kroeber Anthropological Society Papers 40, pp. 52–71.
32	FPP-Patagonia	47	25	5	50.99	62.5	30	Bird, J. 1969. A comparison of South Chilean and Ecuadorian ‘‘fishtail” projectile points. Kroeber Anthropological Society Papers 40, pp. 52–71.
33	FPP-Patagonia	47	29	6	59.22	87	35	Bird, J. 1969. A comparison of South Chilean and Ecuadorian ‘‘fishtail” projectile points. Kroeber Anthropological Society Papers 40, pp. 52–71.
34	FPP-Patagonia	50	25	5	50.99	62.5	30	Bird, J. 1969. A comparison of South Chilean and Ecuadorian ‘‘fishtail” projectile points. Kroeber Anthropological Society Papers 40, pp. 52–71.
35	FPP-Patagonia	(-)	25.6	5.65	55.96	72.32	31.2	Méndez, C., Reyes, O., Delaunay, A. & P. González 2013. Programa de búsqueda sistemática de evidencias tempranas y hallazgo de una punta de proyectil tipo cola de pescado en alto río Ñirehuao. Magallania 41(2):187-196.
36	FPP-Pampa	38.4	20.9	6.9	44.01	72.1	27.8	Loponte, D., Carbonera, M. & Silvestre, R., 2015. Fishtail Projectile Points from South America: The Brazilian Record. Archaeological Discovery, 3(3): 1-19. doi:10.4236/ad.2015.33009
37	FPP-Pampa	49.2	28.2	8.3	58.79	117	36.5	Loponte, D., Carbonera, M. & Silvestre, R., 2015. Fishtail Projectile Points from South America: The Brazilian Record. Archaeological Discovery, 3(3): 1-19.
38	FPP-Pampa	55	27	8.6	56.67	116.1	35.6	Loponte, D., Carbonera, M. & Silvestre, R., 2015. Fishtail Projectile Points from South America: The Brazilian Record. Archaeological Discovery, 3(3): 1-19.
39	FPP-Pampa	60.6	23.2	7	48.46	81.2	30.2	Loponte, D., Carbonera, M. & Silvestre, R., 2015. Fishtail Projectile Points from South America: The Brazilian Record. Archaeological Discovery, 3(3): 1-19.
40	FPP-Pampa	46	22	7	46.17	77	29	Loponte, D., Carbonera, M. & Silvestre, R., 2015. Fishtail Projectile Points from South America: The Brazilian Record. Archaeological Discovery, 3(3): 1-19.
41	FPP-Pampa	40.8	21	6.3	43.84	66.15	27.3	Loponte, D., Carbonera, M. & Silvestre, R., 2015. Fishtail Projectile Points from South America: The Brazilian Record. Archaeological Discovery, 3(3): 1-19.
42	FPP-Pampa	65	26.6	8	55.55	106.4	34.6	Loponte, D., Carbonera, M. & Silvestre, R., 2015. Fishtail Projectile Points from South America: The Brazilian Record. Archaeological Discovery, 3(3): 1-19.
43	FPP-Pampa	50	26	8	54.4	104	34	Loponte, D., Carbonera, M. & Silvestre, R., 2015. Fishtail Projectile Points from South America: The Brazilian Record. Archaeological Discovery, 3(3): 1-19.
44	FPP-Pampa	48	28.5	5	57.87	71.25	33.5	Loponte, D., Carbonera, M. & Silvestre, R., 2015. Fishtail Projectile Points from South America: The Brazilian Record. Archaeological Discovery, 3(3): 1-19.
45	FPP-Pampa	53.5	44	5	88.56	110	49	Loponte, D., Carbonera, M. & Silvestre, R., 2015. Fishtail Projectile Points from South America: The Brazilian Record. Archaeological Discovery, 3(3): 1-19.
46	FPP-Pampa	38	23	5	47.07	57.5	28	Loponte, D., Carbonera, M. & Silvestre, R., 2015. Fishtail Projectile Points from South America: The Brazilian Record. Archaeological Discovery, 3(3): 1-19.
47	FPP-Pampa	131	58	6	116.61	174	64	Loponte, D., Carbonera, M. & Silvestre, R., 2015. Fishtail Projectile Points from South America: The Brazilian Record. Archaeological Discovery, 3(3): 1-19.
48	FPP-Pampa	188.2	72.4	11	146.46	398.2	83.4	Loponte, D., Carbonera, M. & Silvestre, R., 2015. Fishtail Projectile Points from South America: The Brazilian Record. Archaeological Discovery, 3(3): 1-19.
49	FPP-Pampa	170	59	8	119.07	236	67	Loponte, D., Carbonera, M. & Silvestre, R., 2015. Fishtail Projectile Points from South America: The Brazilian Record. Archaeological Discovery, 3(3): 1-19.
50	FPP-Pampa	141	47.8	7.6	96.8	181.64	55.4	Loponte, Daniel, Mercedes Okumura, and Carbonera, M., 2016. “New Records of Fishtail Projectile Points from Brazil and its Implications for its Peopling.” Journal of Lithic Studies 3 (1). doi:10.2218/jls.v3i1.1312.
51	FPP-Pampa	133.9	68.8	8.6	138.67	295.84	77.4	Loponte, Daniel, Mercedes Okumura, and Carbonera, M., 2016. “New Records of Fishtail Projectile Points from Brazil and its Implications for its Peopling.” Journal of Lithic Studies 3 (1). doi:10.2218/jls.v3i1.1312.
52	FPP-Pampa	121.2	35.8	7.3	73.07	130.67	43.1	Loponte, Daniel, Mercedes Okumura, and Carbonera, M., 2016. “New Records of Fishtail Projectile Points from Brazil and its Implications for its Peopling.” Journal of Lithic Studies 3 (1). doi:10.2218/jls.v3i1.1312.
53	FPP-Pampa	110.6	31.9	6.6	65.15	105.27	38.5	Loponte, Daniel, Mercedes Okumura, and Carbonera, M., 2016. “New Records of Fishtail Projectile Points from Brazil and its Implications for its Peopling.” Journal of Lithic Studies 3 (1). doi:10.2218/jls.v3i1.1312.
54	FPP-Pampa	108.7	44.2	7	89.5	154.7	51.2	Loponte, Daniel, Mercedes Okumura, and Carbonera, M., 2016. “New Records of Fishtail Projectile Points from Brazil and its Implications for its Peopling.” Journal of Lithic Studies 3 (1). doi:10.2218/jls.v3i1.1312.
55	FPP-Pampa	104	38	7	77.27	133	45	Loponte, Daniel, Mercedes Okumura, and Carbonera, M., 2016. “New Records of Fishtail Projectile Points from Brazil and its Implications for its Peopling.” Journal of Lithic Studies 3 (1). doi:10.2218/jls.v3i1.1312.
56	FPP-Pampa	92.5	36.6	8.6	75.19	157.38	45.2	Loponte, Daniel, Mercedes Okumura, and Carbonera, M., 2016. “New Records of Fishtail Projectile Points from Brazil and its Implications for its Peopling.” Journal of Lithic Studies 3 (1). doi:10.2218/jls.v3i1.1312.
57	FPP-Pampa	88.7	35.2	9.1	72.71	160.16	44.3	Loponte, Daniel, Mercedes Okumura, and Carbonera, M., 2016. “New Records of Fishtail Projectile Points from Brazil and its Implications for its Peopling.” Journal of Lithic Studies 3 (1). doi:10.2218/jls.v3i1.1312.
58	FPP-Pampa	81.2	28.3	6.8	58.21	96.22	35.1	Loponte, Daniel, Mercedes Okumura, and Carbonera, M., 2016. “New Records of Fishtail Projectile Points from Brazil and its Implications for its Peopling.” Journal of Lithic Studies 3 (1). doi:10.2218/jls.v3i1.1312.
59	FPP-Pampa	74.9	35.9	6.6	73	118.47	42.5	Loponte, Daniel, Mercedes Okumura, and Carbonera, M., 2016. “New Records of Fishtail Projectile Points from Brazil and its Implications for its Peopling.” Journal of Lithic Studies 3 (1). doi:10.2218/jls.v3i1.1312.
60	FPP-Pampa	76.2	25.9	6.6	53.45	85.47	32.5	Loponte, Daniel, Mercedes Okumura, and Carbonera, M., 2016. “New Records of Fishtail Projectile Points from Brazil and its Implications for its Peopling.” Journal of Lithic Studies 3 (1). doi:10.2218/jls.v3i1.1312.
61	FPP-Pampa	68.1	36.1	8	73.95	144.4	44.1	Loponte, Daniel, Mercedes Okumura, and Carbonera, M., 2016. “New Records of Fishtail Projectile Points from Brazil and its Implications for its Peopling.” Journal of Lithic Studies 3 (1). doi:10.2218/jls.v3i1.1312.
62	FPP-Pampa	65	24	8	50.59	96	34	Loponte, Daniel, Mercedes Okumura, and Carbonera, M., 2016. “New Records of Fishtail Projectile Points from Brazil and its Implications for its Peopling.” Journal of Lithic Studies 3 (1). doi:10.2218/jls.v3i1.1312.
63	FPP-Pampa	60.7	27.3	6.5	56.12	88.72	33.8	Loponte, Daniel, Mercedes Okumura, and Carbonera, M., 2016. “New Records of Fishtail Projectile Points from Brazil and its Implications for its Peopling.” Journal of Lithic Studies 3 (1). doi:10.2218/jls.v3i1.1312.
64	FPP-Pampa	48	28.5	4.9	57.83	69.82	33.4	Loponte, Daniel, Mercedes Okumura, and Carbonera, M., 2016. “New Records of Fishtail Projectile Points from Brazil and its Implications for its Peopling.” Journal of Lithic Studies 3 (1). doi:10.2218/jls.v3i1.1312.
65	FPP-Pampa	45	28	4	56.56	56	32	Castiñeira, C., Cardillo, M., Charlin, J., Baeza, J., 2011. Análisis de morfometría geométrica en puntas cola de pescado del Uruguay. Latin American Antiquity 22 (3):335–358.
66	FPP-Pampa	50	30	6	61.18	90	36	Castiñeira, C., Cardillo, M., Charlin, J., Baeza, J., 2011. Análisis de morfometría geométrica en puntas cola de pescado del Uruguay. Latin American Antiquity 22 (3):335–358.
67	FPP-Pampa	40	26	5	52.95	65	31	Castiñeira, C., Cardillo, M., Charlin, J., Baeza, J., 2011. Análisis de morfometría geométrica en puntas cola de pescado del Uruguay. Latin American Antiquity 22 (3):335–358.
68	FPP-Pampa	55	28	5	56.88	70	33	Castiñeira, C., Cardillo, M., Charlin, J., Baeza, J., 2011. Análisis de morfometría geométrica en puntas cola de pescado del Uruguay. Latin American Antiquity 22 (3):335–358.
69	FPP-Pampa	33	28	4	56.56	56	32	Castiñeira, C., Cardillo, M., Charlin, J., Baeza, J., 2011. Análisis de morfometría geométrica en puntas cola de pescado del Uruguay. Latin American Antiquity 22 (3):335–358.
70	FPP-Pampa	26	19	3	38.47	28.5	22	Castiñeira, C., Cardillo, M., Charlin, J., Baeza, J., 2011. Análisis de morfometría geométrica en puntas cola de pescado del Uruguay. Latin American Antiquity 22 (3):335–358.
71	FPP-Pampa	41	23	4	46.69	46	27	Castiñeira, C., Cardillo, M., Charlin, J., Baeza, J., 2011. Análisis de morfometría geométrica en puntas cola de pescado del Uruguay. Latin American Antiquity 22 (3):335–358.
72	FPP-Pampa	46	27	4	54.59	54	31	Castiñeira, C., Cardillo, M., Charlin, J., Baeza, J., 2011. Análisis de morfometría geométrica en puntas cola de pescado del Uruguay. Latin American Antiquity 22 (3):335–358.
73	FPP-Pampa	60	23	6	47.53	69	29	Castiñeira, C., Cardillo, M., Charlin, J., Baeza, J., 2011. Análisis de morfometría geométrica en puntas cola de pescado del Uruguay. Latin American Antiquity 22 (3):335–358.
74	FPP-Pampa	59	25	5	50.99	62.5	30	Castiñeira, C., Cardillo, M., Charlin, J., Baeza, J., 2011. Análisis de morfometría geométrica en puntas cola de pescado del Uruguay. Latin American Antiquity 22 (3):335–358.
75	FPP-Pampa	56	28	7	57.72	98	35	Castiñeira, C., Cardillo, M., Charlin, J., Baeza, J., 2011. Análisis de morfometría geométrica en puntas cola de pescado del Uruguay. Latin American Antiquity 22 (3):335–358.
76	FPP-Pampa	50	25	5	50.99	62	30	Castiñeira, C., Cardillo, M., Charlin, J., Baeza, J., 2011. Análisis de morfometría geométrica en puntas cola de pescado del Uruguay. Latin American Antiquity 22 (3):335–358.
77	FPP-Pampa	47	23	5	47.07	57.5	28	Castiñeira, C., Cardillo, M., Charlin, J., Baeza, J., 2011. Análisis de morfometría geométrica en puntas cola de pescado del Uruguay. Latin American Antiquity 22 (3):335–358.
78	FPP-Pampa	53	35	5	70.71	87.5	40	Castiñeira, C., Cardillo, M., Charlin, J., Baeza, J., 2011. Análisis de morfometría geométrica en puntas cola de pescado del Uruguay. Latin American Antiquity 22 (3):335–358.
79	FPP-Pampa	55	20	7	42.37	70	27	Castiñeira, C., Cardillo, M., Charlin, J., Baeza, J., 2011. Análisis de morfometría geométrica en puntas cola de pescado del Uruguay. Latin American Antiquity 22 (3):335–358.
80	FPP-Pampa	93	48	7	97.01	168	55	Castiñeira, C., Cardillo, M., Charlin, J., Baeza, J., 2011. Análisis de morfometría geométrica en puntas cola de pescado del Uruguay. Latin American Antiquity 22 (3):335–358.
81	FPP-Pampa	41	28	4	56.56	56	32	Castiñeira, C., Cardillo, M., Charlin, J., Baeza, J., 2011. Análisis de morfometría geométrica en puntas cola de pescado del Uruguay. Latin American Antiquity 22 (3):335–358.
82	FPP-Pampa	58	34	6	69.05	102	40	Castiñeira, C., Cardillo, M., Charlin, J., Baeza, J., 2011. Análisis de morfometría geométrica en puntas cola de pescado del Uruguay. Latin American Antiquity 22 (3):335–358.
83	FPP-Pampa	43	26	6	53.36	78	32	Castiñeira, C., Cardillo, M., Charlin, J., Baeza, J., 2011. Análisis de morfometría geométrica en puntas cola de pescado del Uruguay. Latin American Antiquity 22 (3):335–358.
84	FPP-Pampa	60	34	8	69.85	136	42	Castiñeira, C., Cardillo, M., Charlin, J., Baeza, J., 2011. Análisis de morfometría geométrica en puntas cola de pescado del Uruguay. Latin American Antiquity 22 (3):335–358.
85	FPP-Pampa	47	27	6	55.31	81	33	Castiñeira, C., Cardillo, M., Charlin, J., Baeza, J., 2011. Análisis de morfometría geométrica en puntas cola de pescado del Uruguay. Latin American Antiquity 22 (3):335–358.
86	FPP-Pampa	48	25	6	51.41	75	31	Nami, H. G. 2015. New records and observations on paleo-American artifacts from Cerro largo, northeastern Uruguay and a peculiar case of reclaimed fishtail points. Archaeological Discovery 3:114–127. https://doi.org/10.4236/ad.2015.33011.
87	FPP-Pampa	45	27	6	55.31	81	33	Nami, H. G. 2015. New records and observations on paleo-American artifacts from Cerro largo, northeastern Uruguay and a peculiar case of reclaimed fishtail points. Archaeological Discovery 3:114–127. https://doi.org/10.4236/ad.2015.33011.
88	FPP-Pampa	63	27	5.5	55.1	74.25	32.5	Nami, H. G. 2015. New records and observations on paleo-American artifacts from Cerro largo, northeastern Uruguay and a peculiar case of reclaimed fishtail points. Archaeological Discovery 3:114–127. https://doi.org/10.4236/ad.2015.33011.
89	FPP-Pampa	50	29	6.1	59.26	88.45	35.1	Nami, H. G. 2015. New records and observations on paleo-American artifacts from Cerro largo, northeastern Uruguay and a peculiar case of reclaimed fishtail points. Archaeological Discovery 3:114–127. https://doi.org/10.4236/ad.2015.33011.
90	FPP-Pampa	42.9	21.4	6.6	44.78	70.62	28	Nami, H. G. 2015. New records and observations on paleo-American artifacts from Cerro largo, northeastern Uruguay and a peculiar case of reclaimed fishtail points. Archaeological Discovery 3:114–127. https://doi.org/10.4236/ad.2015.33011.
91	FPP-Pampa	50.3	28	6.7	57.58	93.8	34.7	Nami, H. G. 2015. New records and observations on paleo-American artifacts from Cerro largo, northeastern Uruguay and a peculiar case of reclaimed fishtail points. Archaeological Discovery 3:114–127. https://doi.org/10.4236/ad.2015.33011.
92	FPP-Pampa	41.6	21	6	43.68	63	27	Nami, H. G. 2015. New records and observations on paleo-American artifacts from Cerro largo, northeastern Uruguay and a peculiar case of reclaimed fishtail points. Archaeological Discovery 3:114–127. https://doi.org/10.4236/ad.2015.33011.
93	FPP-Pampa	63.8	29.6	9.2	61.99	136.16	38.8	Nami, H. G. 2015. New records and observations on paleo-American artifacts from Cerro largo, northeastern Uruguay and a peculiar case of reclaimed fishtail points. Archaeological Discovery 3:114–127. https://doi.org/10.4236/ad.2015.33011.
94	FPP-Pampa	62.3	25.8	8.4	52.24	108.36	34.2	Nami, H. G. 2015. New records and observations on paleo-American artifacts from Cerro largo, northeastern Uruguay and a peculiar case of reclaimed fishtail points. Archaeological Discovery 3:114–127. https://doi.org/10.4236/ad.2015.33011.
95	FPP-Pampa	53.8	23.2	6	47.92	69.6	29.2	Nami, H. G. 2015. New records and observations on paleo-American artifacts from Cerro largo, northeastern Uruguay and a peculiar case of reclaimed fishtail points. Archaeological Discovery 3:114–127. https://doi.org/10.4236/ad.2015.33011.
96	FPP-Pampa	57.6	30.9	9.4	64.59	145.23	40.3	Nami, H. G. 2015. New records and observations on paleo-American artifacts from Cerro largo, northeastern Uruguay and a peculiar case of reclaimed fishtail points. Archaeological Discovery 3:114–127. https://doi.org/10.4236/ad.2015.33011.
97	FPP-Pampa	47.7	21	6.2	43.79	65.1	27.2	Nami, H. G. 2015. New records and observations on paleo-American artifacts from Cerro largo, northeastern Uruguay and a peculiar case of reclaimed fishtail points. Archaeological Discovery 3:114–127. https://doi.org/10.4236/ad.2015.33011.
98	FPP-Pampa	41.4	23.5	4.7	47.93	55.22	28.2	Nami, H. G. 2015. New records and observations on paleo-American artifacts from Cerro largo, northeastern Uruguay and a peculiar case of reclaimed fishtail points. Archaeological Discovery 3:114–127. https://doi.org/10.4236/ad.2015.33011.
99	FPP-Pampa	42.9	21.4	8.9	46.35	95.23	30.3	Nami, H. G. 2015. New records and observations on paleo-American artifacts from Cerro largo, northeastern Uruguay and a peculiar case of reclaimed fishtail points. Archaeological Discovery 3:114–127. https://doi.org/10.4236/ad.2015.33011.
100	FPP-Pampa	46.4	20.2	7.5	43.09	75.75	27.7	Nami, H. G. 2015. New records and observations on paleo-American artifacts from Cerro largo, northeastern Uruguay and a peculiar case of reclaimed fishtail points. Archaeological Discovery 3:114–127. https://doi.org/10.4236/ad.2015.33011.
101	FPP-Pampa	40.3	22.5	7.4	47.37	83.25	29.4	Nami, H. G. 2015. New records and observations on paleo-American artifacts from Cerro largo, northeastern Uruguay and a peculiar case of reclaimed fishtail points. Archaeological Discovery 3:114–127. https://doi.org/10.4236/ad.2015.33011.
102	FPP-Pampa	45.7	18.9	5	39.1	47.25	23.9	Nami, H. G. 2015. New records and observations on paleo-American artifacts from Cerro largo, northeastern Uruguay and a peculiar case of reclaimed fishtail points. Archaeological Discovery 3:114–127. https://doi.org/10.4236/ad.2015.33011.
103	FPP-Pampa	67.7	30.9	6	62.95	92.7	36.9	Nami, H. G. 2015. New records and observations on paleo-American artifacts from Cerro largo, northeastern Uruguay and a peculiar case of reclaimed fishtail points. Archaeological Discovery 3:114–127. https://doi.org/10.4236/ad.2015.33011.
104	FPP-Pampa	63.92	21.38	8.71	46.17	93.1	30.09	Loponte, D. & Carbonera, M. (2017). Paleoamericans in Northeast Argentina. Archaeological Discovery 5:79-94. https://doi.org/10.4236/ad.2017.52005
105	FPP-Pampa	40	26	4	52.61	52	30	Loponte, D. & Carbonera, M. (2017). Paleoamericans in Northeast Argentina. Archaeological Discovery 5:79-94. https://doi.org/10.4236/ad.2017.52005
106	FPP-Pampa	41	27	6	55.31	81	33	Loponte, D. & Carbonera, M. (2017). Paleoamericans in Northeast Argentina. Archaeological Discovery 5:79-94. https://doi.org/10.4236/ad.2017.52005
107	FPP-Pampa	43	27	5	54.91	67.5	32	Loponte, D. & Carbonera, M. (2017). Paleoamericans in Northeast Argentina. Archaeological Discovery 5:79-94. https://doi.org/10.4236/ad.2017.52005
108	FPP-Pampa	33.7	17.4	6.9	37.43	60	24.3	Loponte, D. & Carbonera, M. (2017). Paleoamericans in Northeast Argentina. Archaeological Discovery 5:79-94. https://doi.org/10.4236/ad.2017.52005
109	FPP-Pampa	51.5	28	5	56.88	70	33	Loponte, D. & Carbonera, M. (2017). Paleoamericans in Northeast Argentina. Archaeological Discovery 5:79-94. https://doi.org/10.4236/ad.2017.52005
110	FPP-Pampa	43	25.7	7.7	53.65	98.94	33.4	Loponte, D. & Carbonera, M. (2017). Paleoamericans in Northeast Argentina. Archaeological Discovery 5:79-94. https://doi.org/10.4236/ad.2017.52005
111	FPP-Pampa	109	56.8	9	115	255.6	65.8	Suárez, R., 2011. Arqueología durante la Transición Pleistoceno Holoceno: componentes Paleoindios, Organización de la Tecnología y Movilidad de los Primeros Americanos en Uruguay. British Archaeological Reports 2220 International Series. UK. Archaeopress, Oxford.
112	FPP-Pampa	41	22	6.5	45.88	71.5	28.5	Flegenheimer, N., 1980. Hallazgos de puntas ‘‘cola de pescado” en la Provincia de Buenos Aires. Relaciones de la Sociedad Argentina de Antropología XIV (I), 169–175.
113	FPP-Pampa	36	34	8	69.85	136	44	Flegenheimer, N., 1980. Hallazgos de puntas ‘‘cola de pescado” en la Provincia de Buenos Aires. Relaciones de la Sociedad Argentina de Antropología XIV (I), 169–175.
114	FPP-Pampa	43	22	7	46.17	77	29	Flegenheimer, N., 1980. Hallazgos de puntas ‘‘cola de pescado” en la Provincia de Buenos Aires. Relaciones de la Sociedad Argentina de Antropología XIV (I), 169–175.
115	FPP-Pampa	94.32	48	8	97.32	192	56	Flegenheimer, N. and Weitzel, C. 2017. Fishtail points from the Pampas of South America: Their variability and life histories. Journal of Anthropological Archaeology 45:142-156.
116	FPP-Pampa	40.87	22	5	45.12	55	27	Flegenheimer, N. and Weitzel, C. 2017. Fishtail points from the Pampas of South America: Their variability and life histories. Journal of Anthropological Archaeology 45:142-156.
117	FPP-Pampa	40.6	22	6	45.6	66	28	Flegenheimer, N. and Weitzel, C. 2017. Fishtail points from the Pampas of South America: Their variability and life histories. Journal of Anthropological Archaeology 45:142-156.
118	FPP-Pampa	42.23	22	6	45.6	66	28	Flegenheimer, N. and Weitzel, C. 2017. Fishtail points from the Pampas of South America: Their variability and life histories. Journal of Anthropological Archaeology 45:142-156.
119	FPP-Pampa	46.3	29.5	5.8	60.12	85.55	35.3	Armentano, G., Martínez, G. & Gutiérrez, M. (2007). Revisión del sitio Paso Otero 5: aspectos tecnológicos y fuentes de aprovisionamiento. In: C. Bayón, A. Puppio, M. I. González, N. Flegenheimer y M. Frére (Eds.) Arqueología en las pampas Tomo 2:534-548. Sociedad Argentina de Antropología, Buenos Aires.
120	FPP-Pampa	52.43	28.08	8.79	58.84	123.41	36.87	Armentano, G., Martínez, G. & Gutiérrez, M. (2007). Revisión del sitio Paso Otero 5: aspectos tecnológicos y fuentes de aprovisionamiento. In: C. Bayón, A. Puppio, M. I. González, N. Flegenheimer y M. Frére (Eds.) Arqueología en las pampas Tomo 2:534-548. Sociedad Argentina de Antropología, Buenos Aires.
121	FPP-Pampa	61.4	31.1	6.1	63.38	94.85	37.2	Suárez, R., Piñeiro, G. & Barceló, F. (2018). Living on the river edge: The Tigre site (K-87) new data and implications for the initial colonization of the Uruguay River basin. Quaternary International 473:242-260.
122	FPP-Pampa	65.7	36.9	8.4	75.68	154.98	45.3	Suárez, R., Piñeiro, G. & Barceló, F. (2018). Living on the river edge: The Tigre site (K-87) new data and implications for the initial colonization of the Uruguay River basin. Quaternary International 473:242-260.
123	FPP-Pampa	138	58.2	10.1	118.13	293.91	68.3	Suárez, R., Piñeiro, G. & Barceló, F. (2018). Living on the river edge: The Tigre site (K-87) new data and implications for the initial colonization of the Uruguay River basin. Quaternary International 473:242-260.
124	FPP-Pampa	54	26.1	7	54.04	91.35	33.1	Suárez, R., Piñeiro, G. & Barceló, F. (2018). Living on the river edge: The Tigre site (K-87) new data and implications for the initial colonization of the Uruguay River basin. Quaternary International 473:242-260.
125	FPP-Pampa	67.9	23.6	6.8	49.12	80.24	30.4	Suárez, R., Piñeiro, G. & Barceló, F. (2018). Living on the river edge: The Tigre site (K-87) new data and implications for the initial colonization of the Uruguay River basin. Quaternary International 473:242-260.
126	FPP-Pampa	56.9	29	7.2	59.76	104.4	36.2	Suárez, R., Piñeiro, G. & Barceló, F. (2018). Living on the river edge: The Tigre site (K-87) new data and implications for the initial colonization of the Uruguay River basin. Quaternary International 473:242-260.
127	FPP-Pampa	40.6	27.8	4.5	56.32	62.55	32.3	Suárez, R., Piñeiro, G. & Barceló, F. (2018). Living on the river edge: The Tigre site (K-87) new data and implications for the initial colonization of the Uruguay River basin. Quaternary International 473:242-260.

## Sheet: Other points
Dataset S3b. Metric data for American projectile points.
Case	Type	longitude (mm)	width (mm)	thickness (mm)	TCSP	TCSA	Size (A+E)	Reference
1	Folsom	56.07	23.5	4.75	72.38	55.81	28.25	Meltzer, D., Todd, L. y Holliday, V. 2002. The Folsom (Paleoindian) Type Site: Past Investigations, Currente Studies. American Antiquity 67(1):5-36.
2	Folsom	52.96	24.9	4.71	50.68	58.63	29.61	Meltzer, D., Todd, L. y Holliday, V. 2002. The Folsom (Paleoindian) Type Site: Past Investigations, Currente Studies. American Antiquity 67(1):5-36.
3	Folsom	45.43	21.42	3.77	43.49	40.37	25.19	Meltzer, D., Todd, L. y Holliday, V. 2002. The Folsom (Paleoindian) Type Site: Past Investigations, Currente Studies. American Antiquity 67(1):5-36.
4	Folsom	25.76	23.13	3.66	46.83	42.32	26.79	Meltzer, D., Todd, L. y Holliday, V. 2002. The Folsom (Paleoindian) Type Site: Past Investigations, Currente Studies. American Antiquity 67(1):5-36.
5	Folsom	40.13	25.77	4.22	52.22	54.37	29.99	Meltzer, D., Todd, L. y Holliday, V. 2002. The Folsom (Paleoindian) Type Site: Past Investigations, Currente Studies. American Antiquity 67(1):5-36.
6	Folsom	17.71	21.37	3.44	43.29	36.75	24.81	Meltzer, D., Todd, L. y Holliday, V. 2002. The Folsom (Paleoindian) Type Site: Past Investigations, Currente Studies. American Antiquity 67(1):5-36.
7	Folsom	31.39	19.99	3.59	40.61	35.88	23.58	Meltzer, D., Todd, L. y Holliday, V. 2002. The Folsom (Paleoindian) Type Site: Past Investigations, Currente Studies. American Antiquity 67(1):5-36.
8	Folsom	56.2	24.15	3.91	48.92	47.21	28.06	Meltzer, D., Todd, L. y Holliday, V. 2002. The Folsom (Paleoindian) Type Site: Past Investigations, Currente Studies. American Antiquity 67(1):5-36.
9	Folsom	27.52	25.67	3.93	51.93	50.44	29.6	Meltzer, D., Todd, L. y Holliday, V. 2002. The Folsom (Paleoindian) Type Site: Past Investigations, Currente Studies. American Antiquity 67(1):5-36.
10	Folsom	35.51	22.44	3.78	45.51	42.41	26.22	Meltzer, D., Todd, L. y Holliday, V. 2002. The Folsom (Paleoindian) Type Site: Past Investigations, Currente Studies. American Antiquity 67(1):5-36.
11	Folsom	30.06	20.89	3.65	42.41	38.12	24.54	Meltzer, D., Todd, L. y Holliday, V. 2002. The Folsom (Paleoindian) Type Site: Past Investigations, Currente Studies. American Antiquity 67(1):5-36.
12	Folsom	26.62	22.69	5.2	46.55	58.99	27.89	Meltzer, D., Todd, L. y Holliday, V. 2002. The Folsom (Paleoindian) Type Site: Past Investigations, Currente Studies. American Antiquity 67(1):5-36.
13	Folsom	35.31	28.22	3.87	56.96	54.6	32.09	Meltzer, D., Todd, L. y Holliday, V. 2002. The Folsom (Paleoindian) Type Site: Past Investigations, Currente Studies. American Antiquity 67(1):5-36.
14	Folsom	19.57	24.42	3.49	49.33	42.61	27.91	Meltzer, D., Todd, L. y Holliday, V. 2002. The Folsom (Paleoindian) Type Site: Past Investigations, Currente Studies. American Antiquity 67(1):5-36.
15	Folsom	34.99	21.68	3.73	43.99	40.43	25.41	Meltzer, D., Todd, L. y Holliday, V. 2002. The Folsom (Paleoindian) Type Site: Past Investigations, Currente Studies. American Antiquity 67(1):5-36.
16	Folsom	35.03	21.57	3.37	43.66	36.34	24.94	Meltzer, D., Todd, L. y Holliday, V. 2002. The Folsom (Paleoindian) Type Site: Past Investigations, Currente Studies. American Antiquity 67(1):5-36.
17	Folsom	28.94	18.95	4.3	38.86	40.74	23.25	Meltzer, D., Todd, L. y Holliday, V. 2002. The Folsom (Paleoindian) Type Site: Past Investigations, Currente Studies. American Antiquity 67(1):5-36.
18	Folsom	36.2	22.83	4.19	46.42	47.82	27.02	Meltzer, D., Todd, L. y Holliday, V. 2002. The Folsom (Paleoindian) Type Site: Past Investigations, Currente Studies. American Antiquity 67(1):5-36.
19	Folsom	32.32	18.74	4.59	38.58	43	23.33	Meltzer, D., Todd, L. y Holliday, V. 2002. The Folsom (Paleoindian) Type Site: Past Investigations, Currente Studies. American Antiquity 67(1):5-36.
20	Folsom	56.42	23.24	4.38	47.29	50.89	27.62	Meltzer, D., Todd, L. y Holliday, V. 2002. The Folsom (Paleoindian) Type Site: Past Investigations, Currente Studies. American Antiquity 67(1):5-36.
21	Folsom	35.05	21.49	4.01	43.72	43.08	25.5	Meltzer, D., Todd, L. y Holliday, V. 2002. The Folsom (Paleoindian) Type Site: Past Investigations, Currente Studies. American Antiquity 67(1):5-36.
22	Folsom	47.53	26.77	4.52	54.29	60.5	31.29	Meltzer, D., Todd, L. y Holliday, V. 2002. The Folsom (Paleoindian) Type Site: Past Investigations, Currente Studies. American Antiquity 67(1):5-36.
23	Folsom	31.08	24.18	5.16	49.44	62.38	29.34	Meltzer, D., Todd, L. y Holliday, V. 2002. The Folsom (Paleoindian) Type Site: Past Investigations, Currente Studies. American Antiquity 67(1):5-36.
24	Clovis	43	18	7	38.62	63	25	Anderson, D. G., Miller, D. S., Yerka, S. J., Gillam, J. C., Johanson, E. N., Anderson, D. T., Goodyear, A. C. and Smallwood, A. M. 2010. PIDBA (Paleoindian Database of the Americas) 2010.: Current status and findings. Arch. of East. N. A. 38:63–89.
25	Clovis	33	25	7	51.92	87.5	32	Anderson, D. G., Miller, D. S., Yerka, S. J., Gillam, J. C., Johanson, E. N., Anderson, D. T., Goodyear, A. C. and Smallwood, A. M. 2010. PIDBA (Paleoindian Database of the Americas) 2010.: Current status and findings. Arch. of East. N. A. 38:63–89.
26	Clovis	55	24	7	50	84	31	Anderson, D. G., Miller, D. S., Yerka, S. J., Gillam, J. C., Johanson, E. N., Anderson, D. T., Goodyear, A. C. and Smallwood, A. M. 2010. PIDBA (Paleoindian Database of the Americas) 2010.: Current status and findings. Arch. of East. N. A. 38:63–89.
27	Clovis	56	32	9	66.48	144	41	Anderson, D. G., Miller, D. S., Yerka, S. J., Gillam, J. C., Johanson, E. N., Anderson, D. T., Goodyear, A. C. and Smallwood, A. M. 2010. PIDBA (Paleoindian Database of the Americas) 2010.: Current status and findings. Arch. of East. N. A. 38:63–89.
28	Clovis	81	31	9.5	64.84	147.25	40.5	Anderson, D. G., Miller, D. S., Yerka, S. J., Gillam, J. C., Johanson, E. N., Anderson, D. T., Goodyear, A. C. and Smallwood, A. M. 2010. PIDBA (Paleoindian Database of the Americas) 2010.: Current status and findings. Arch. of East. N. A. 38:63–89.
29	Clovis	33	23	7	48.08	80.5	30	Anderson, D. G., Miller, D. S., Yerka, S. J., Gillam, J. C., Johanson, E. N., Anderson, D. T., Goodyear, A. C. and Smallwood, A. M. 2010. PIDBA (Paleoindian Database of the Americas) 2010.: Current status and findings. Arch. of East. N. A. 38:63–89.
30	Clovis	87	32	9	66.48	144	41	Anderson, D. G., Miller, D. S., Yerka, S. J., Gillam, J. C., Johanson, E. N., Anderson, D. T., Goodyear, A. C. and Smallwood, A. M. 2010. PIDBA (Paleoindian Database of the Americas) 2010.: Current status and findings. Arch. of East. N. A. 38:63–89.
31	Clovis	42	29	6	59.22	87	35	Anderson, D. G., Miller, D. S., Yerka, S. J., Gillam, J. C., Johanson, E. N., Anderson, D. T., Goodyear, A. C. and Smallwood, A. M. 2010. PIDBA (Paleoindian Database of the Americas) 2010.: Current status and findings. Arch. of East. N. A. 38:63–89.
32	Clovis	43	23	6	47.53	69	29	Anderson, D. G., Miller, D. S., Yerka, S. J., Gillam, J. C., Johanson, E. N., Anderson, D. T., Goodyear, A. C. and Smallwood, A. M. 2010. PIDBA (Paleoindian Database of the Americas) 2010.: Current status and findings. Arch. of East. N. A. 38:63–89.
33	Clovis	65	25	7	51.92	87.5	32	Anderson, D. G., Miller, D. S., Yerka, S. J., Gillam, J. C., Johanson, E. N., Anderson, D. T., Goodyear, A. C. and Smallwood, A. M. 2010. PIDBA (Paleoindian Database of the Americas) 2010.: Current status and findings. Arch. of East. N. A. 38:63–89.
34	Clovis	48	23	8	48.7	92	31	Anderson, D. G., Miller, D. S., Yerka, S. J., Gillam, J. C., Johanson, E. N., Anderson, D. T., Goodyear, A. C. and Smallwood, A. M. 2010. PIDBA (Paleoindian Database of the Americas) 2010.: Current status and findings. Arch. of East. N. A. 38:63–89.
35	Clovis	53	28	12.6	61.4	176.4	40.6	Anderson, D. G., Miller, D. S., Yerka, S. J., Gillam, J. C., Johanson, E. N., Anderson, D. T., Goodyear, A. C. and Smallwood, A. M. 2010. PIDBA (Paleoindian Database of the Americas) 2010.: Current status and findings. Arch. of East. N. A. 38:63–89.
36	Clovis	40	28	8	58.24	112	36	Anderson, D. G., Miller, D. S., Yerka, S. J., Gillam, J. C., Johanson, E. N., Anderson, D. T., Goodyear, A. C. and Smallwood, A. M. 2010. PIDBA (Paleoindian Database of the Americas) 2010.: Current status and findings. Arch. of East. N. A. 38:63–89.
37	Clovis	48	23	7	48.08	80.5	30	Anderson, D. G., Miller, D. S., Yerka, S. J., Gillam, J. C., Johanson, E. N., Anderson, D. T., Goodyear, A. C. and Smallwood, A. M. 2010. PIDBA (Paleoindian Database of the Americas) 2010.: Current status and findings. Arch. of East. N. A. 38:63–89.
38	Clovis	43	24	6	49.47	72	30	Anderson, D. G., Miller, D. S., Yerka, S. J., Gillam, J. C., Johanson, E. N., Anderson, D. T., Goodyear, A. C. and Smallwood, A. M. 2010. PIDBA (Paleoindian Database of the Americas) 2010.: Current status and findings. Arch. of East. N. A. 38:63–89.
39	Clovis	60	29	8	60.16	116	37	Anderson, D. G., Miller, D. S., Yerka, S. J., Gillam, J. C., Johanson, E. N., Anderson, D. T., Goodyear, A. C. and Smallwood, A. M. 2010. PIDBA (Paleoindian Database of the Americas) 2010.: Current status and findings. Arch. of East. N. A. 38:63–89.
40	Clovis	47	24	8	50.59	96	32	Anderson, D. G., Miller, D. S., Yerka, S. J., Gillam, J. C., Johanson, E. N., Anderson, D. T., Goodyear, A. C. and Smallwood, A. M. 2010. PIDBA (Paleoindian Database of the Americas) 2010.: Current status and findings. Arch. of East. N. A. 38:63–89.
41	Clovis	32	22	6	45.6	66	28	Anderson, D. G., Miller, D. S., Yerka, S. J., Gillam, J. C., Johanson, E. N., Anderson, D. T., Goodyear, A. C. and Smallwood, A. M. 2010. PIDBA (Paleoindian Database of the Americas) 2010.: Current status and findings. Arch. of East. N. A. 38:63–89.
42	Clovis	22	25	5	50.99	62	30	Anderson, D. G., Miller, D. S., Yerka, S. J., Gillam, J. C., Johanson, E. N., Anderson, D. T., Goodyear, A. C. and Smallwood, A. M. 2010. PIDBA (Paleoindian Database of the Americas) 2010.: Current status and findings. Arch. of East. N. A. 38:63–89.
43	Clovis	66	29	9	58.85	130.5	38	Anderson, D. G., Miller, D. S., Yerka, S. J., Gillam, J. C., Johanson, E. N., Anderson, D. T., Goodyear, A. C. and Smallwood, A. M. 2010. PIDBA (Paleoindian Database of the Americas) 2010.: Current status and findings. Arch. of East. N. A. 38:63–89.
44	Clovis	59	31	9	64.56	139.5	40	Anderson, D. G., Miller, D. S., Yerka, S. J., Gillam, J. C., Johanson, E. N., Anderson, D. T., Goodyear, A. C. and Smallwood, A. M. 2010. PIDBA (Paleoindian Database of the Americas) 2010.: Current status and findings. Arch. of East. N. A. 38:63–89.
45	Clovis	46	31	7	63.56	108.5	38	Anderson, D. G., Miller, D. S., Yerka, S. J., Gillam, J. C., Johanson, E. N., Anderson, D. T., Goodyear, A. C. and Smallwood, A. M. 2010. PIDBA (Paleoindian Database of the Americas) 2010.: Current status and findings. Arch. of East. N. A. 38:63–89.
46	Clovis	23	20	6	41.76	60	26	Anderson, D. G., Miller, D. S., Yerka, S. J., Gillam, J. C., Johanson, E. N., Anderson, D. T., Goodyear, A. C. and Smallwood, A. M. 2010. PIDBA (Paleoindian Database of the Americas) 2010.: Current status and findings. Arch. of East. N. A. 38:63–89.
47	Clovis	29	25	8	52.49	100	33	Anderson, D. G., Miller, D. S., Yerka, S. J., Gillam, J. C., Johanson, E. N., Anderson, D. T., Goodyear, A. C. and Smallwood, A. M. 2010. PIDBA (Paleoindian Database of the Americas) 2010.: Current status and findings. Arch. of East. N. A. 38:63–89.
48	Clovis	67	25	7	51.92	87.5	32	Anderson, D. G., Miller, D. S., Yerka, S. J., Gillam, J. C., Johanson, E. N., Anderson, D. T., Goodyear, A. C. and Smallwood, A. M. 2010. PIDBA (Paleoindian Database of the Americas) 2010.: Current status and findings. Arch. of East. N. A. 38:63–89.
49	Clovis	28	25	5	50.99	62.5	30	Anderson, D. G., Miller, D. S., Yerka, S. J., Gillam, J. C., Johanson, E. N., Anderson, D. T., Goodyear, A. C. and Smallwood, A. M. 2010. PIDBA (Paleoindian Database of the Americas) 2010.: Current status and findings. Arch. of East. N. A. 38:63–89.
50	Clovis	23	24	4	48.66	48	28	Anderson, D. G., Miller, D. S., Yerka, S. J., Gillam, J. C., Johanson, E. N., Anderson, D. T., Goodyear, A. C. and Smallwood, A. M. 2010. PIDBA (Paleoindian Database of the Americas) 2010.: Current status and findings. Arch. of East. N. A. 38:63–89.
51	Clovis	52	19	11	43.9	104.5	30	Anderson, D. G., Miller, D. S., Yerka, S. J., Gillam, J. C., Johanson, E. N., Anderson, D. T., Goodyear, A. C. and Smallwood, A. M. 2010. PIDBA (Paleoindian Database of the Americas) 2010.: Current status and findings. Arch. of East. N. A. 38:63–89.
52	Clovis	48	25	9	53.14	112.5	34	Anderson, D. G., Miller, D. S., Yerka, S. J., Gillam, J. C., Johanson, E. N., Anderson, D. T., Goodyear, A. C. and Smallwood, A. M. 2010. PIDBA (Paleoindian Database of the Americas) 2010.: Current status and findings. Arch. of East. N. A. 38:63–89.
53	Clovis	27	27	6	55.31	81	33	Anderson, D. G., Miller, D. S., Yerka, S. J., Gillam, J. C., Johanson, E. N., Anderson, D. T., Goodyear, A. C. and Smallwood, A. M. 2010. PIDBA (Paleoindian Database of the Americas) 2010.: Current status and findings. Arch. of East. N. A. 38:63–89.
54	Clovis	55	24.7	7.4	51.56	91.39	32.1	Anderson, D. G., Miller, D. S., Yerka, S. J., Gillam, J. C., Johanson, E. N., Anderson, D. T., Goodyear, A. C. and Smallwood, A. M. 2010. PIDBA (Paleoindian Database of the Americas) 2010.: Current status and findings. Arch. of East. N. A. 38:63–89.
55	Clovis	53	24.5	7.5	51.24	91.87	32	Anderson, D. G., Miller, D. S., Yerka, S. J., Gillam, J. C., Johanson, E. N., Anderson, D. T., Goodyear, A. C. and Smallwood, A. M. 2010. PIDBA (Paleoindian Database of the Americas) 2010.: Current status and findings. Arch. of East. N. A. 38:63–89.
56	Clovis	23	23	6	47.53	69	29	Anderson, D. G., Miller, D. S., Yerka, S. J., Gillam, J. C., Johanson, E. N., Anderson, D. T., Goodyear, A. C. and Smallwood, A. M. 2010. PIDBA (Paleoindian Database of the Americas) 2010.: Current status and findings. Arch. of East. N. A. 38:63–89.
57	Clovis	11	24	5	49.03	60	29	Anderson, D. G., Miller, D. S., Yerka, S. J., Gillam, J. C., Johanson, E. N., Anderson, D. T., Goodyear, A. C. and Smallwood, A. M. 2010. PIDBA (Paleoindian Database of the Americas) 2010.: Current status and findings. Arch. of East. N. A. 38:63–89.
58	Clovis	61	22	7	46.17	77	29	Anderson, D. G., Miller, D. S., Yerka, S. J., Gillam, J. C., Johanson, E. N., Anderson, D. T., Goodyear, A. C. and Smallwood, A. M. 2010. PIDBA (Paleoindian Database of the Americas) 2010.: Current status and findings. Arch. of East. N. A. 38:63–89.
59	Clovis	36	18	5	37.36	45	23	Anderson, D. G., Miller, D. S., Yerka, S. J., Gillam, J. C., Johanson, E. N., Anderson, D. T., Goodyear, A. C. and Smallwood, A. M. 2010. PIDBA (Paleoindian Database of the Americas) 2010.: Current status and findings. Arch. of East. N. A. 38:63–89.
60	Clovis	53	24	9	51.26	108	33	Anderson, D. G., Miller, D. S., Yerka, S. J., Gillam, J. C., Johanson, E. N., Anderson, D. T., Goodyear, A. C. and Smallwood, A. M. 2010. PIDBA (Paleoindian Database of the Americas) 2010.: Current status and findings. Arch. of East. N. A. 38:63–89.
61	Clovis	36	23	7	48.08	80.5	30	Anderson, D. G., Miller, D. S., Yerka, S. J., Gillam, J. C., Johanson, E. N., Anderson, D. T., Goodyear, A. C. and Smallwood, A. M. 2010. PIDBA (Paleoindian Database of the Americas) 2010.: Current status and findings. Arch. of East. N. A. 38:63–89.
62	Clovis	58	23	8	48.7	92	31	Anderson, D. G., Miller, D. S., Yerka, S. J., Gillam, J. C., Johanson, E. N., Anderson, D. T., Goodyear, A. C. and Smallwood, A. M. 2010. PIDBA (Paleoindian Database of the Americas) 2010.: Current status and findings. Arch. of East. N. A. 38:63–89.
63	Clovis	52	23	6	47.53	69	29	Anderson, D. G., Miller, D. S., Yerka, S. J., Gillam, J. C., Johanson, E. N., Anderson, D. T., Goodyear, A. C. and Smallwood, A. M. 2010. PIDBA (Paleoindian Database of the Americas) 2010.: Current status and findings. Arch. of East. N. A. 38:63–89.
64	Clovis	41	24	8	50.59	96	32	Anderson, D. G., Miller, D. S., Yerka, S. J., Gillam, J. C., Johanson, E. N., Anderson, D. T., Goodyear, A. C. and Smallwood, A. M. 2010. PIDBA (Paleoindian Database of the Americas) 2010.: Current status and findings. Arch. of East. N. A. 38:63–89.
65	Clovis	67	18	6	37.94	54	24	Anderson, D. G., Miller, D. S., Yerka, S. J., Gillam, J. C., Johanson, E. N., Anderson, D. T., Goodyear, A. C. and Smallwood, A. M. 2010. PIDBA (Paleoindian Database of the Americas) 2010.: Current status and findings. Arch. of East. N. A. 38:63–89.
66	Clovis	50	25	7	51.92	87.5	32	Anderson, D. G., Miller, D. S., Yerka, S. J., Gillam, J. C., Johanson, E. N., Anderson, D. T., Goodyear, A. C. and Smallwood, A. M. 2010. PIDBA (Paleoindian Database of the Americas) 2010.: Current status and findings. Arch. of East. N. A. 38:63–89.
67	Clovis	64	25	7	51.92	87.5	32	Anderson, D. G., Miller, D. S., Yerka, S. J., Gillam, J. C., Johanson, E. N., Anderson, D. T., Goodyear, A. C. and Smallwood, A. M. 2010. PIDBA (Paleoindian Database of the Americas) 2010.: Current status and findings. Arch. of East. N. A. 38:63–89.
68	Clovis	76	32	9	66.48	144	41	Anderson, D. G., Miller, D. S., Yerka, S. J., Gillam, J. C., Johanson, E. N., Anderson, D. T., Goodyear, A. C. and Smallwood, A. M. 2010. PIDBA (Paleoindian Database of the Americas) 2010.: Current status and findings. Arch. of East. N. A. 38:63–89.
69	Clovis	71	27	7	55.78	94.5	34	Anderson, D. G., Miller, D. S., Yerka, S. J., Gillam, J. C., Johanson, E. N., Anderson, D. T., Goodyear, A. C. and Smallwood, A. M. 2010. PIDBA (Paleoindian Database of the Americas) 2010.: Current status and findings. Arch. of East. N. A. 38:63–89.
70	Clovis	55	20	6	41.76	60	26	Anderson, D. G., Miller, D. S., Yerka, S. J., Gillam, J. C., Johanson, E. N., Anderson, D. T., Goodyear, A. C. and Smallwood, A. M. 2010. PIDBA (Paleoindian Database of the Americas) 2010.: Current status and findings. Arch. of East. N. A. 38:63–89.
71	Clovis	46.5	25.7	7.5	53.54	96.37	33.2	Anderson, D. G., Miller, D. S., Yerka, S. J., Gillam, J. C., Johanson, E. N., Anderson, D. T., Goodyear, A. C. and Smallwood, A. M. 2010. PIDBA (Paleoindian Database of the Americas) 2010.: Current status and findings. Arch. of East. N. A. 38:63–89.
72	Clovis	36.4	17.7	5.9	37.31	52.21	23.6	Anderson, D. G., Miller, D. S., Yerka, S. J., Gillam, J. C., Johanson, E. N., Anderson, D. T., Goodyear, A. C. and Smallwood, A. M. 2010. PIDBA (Paleoindian Database of the Americas) 2010.: Current status and findings. Arch. of East. N. A. 38:63–89.
73	Clovis	42.9	19.8	7.8	42.56	77.22	27.6	Anderson, D. G., Miller, D. S., Yerka, S. J., Gillam, J. C., Johanson, E. N., Anderson, D. T., Goodyear, A. C. and Smallwood, A. M. 2010. PIDBA (Paleoindian Database of the Americas) 2010.: Current status and findings. Arch. of East. N. A. 38:63–89.
74	Clovis	35	21	7	44.27	73.5	28	Anderson, D. G., Miller, D. S., Yerka, S. J., Gillam, J. C., Johanson, E. N., Anderson, D. T., Goodyear, A. C. and Smallwood, A. M. 2010. PIDBA (Paleoindian Database of the Americas) 2010.: Current status and findings. Arch. of East. N. A. 38:63–89.
75	Clovis	28	25	6	51.41	75	31	Anderson, D. G., Miller, D. S., Yerka, S. J., Gillam, J. C., Johanson, E. N., Anderson, D. T., Goodyear, A. C. and Smallwood, A. M. 2010. PIDBA (Paleoindian Database of the Americas) 2010.: Current status and findings. Arch. of East. N. A. 38:63–89.
76	Clovis	58	25	8	52.49	100	33	Anderson, D. G., Miller, D. S., Yerka, S. J., Gillam, J. C., Johanson, E. N., Anderson, D. T., Goodyear, A. C. and Smallwood, A. M. 2010. PIDBA (Paleoindian Database of the Americas) 2010.: Current status and findings. Arch. of East. N. A. 38:63–89.
77	Clovis	46	24	7	50	84	31	Anderson, D. G., Miller, D. S., Yerka, S. J., Gillam, J. C., Johanson, E. N., Anderson, D. T., Goodyear, A. C. and Smallwood, A. M. 2010. PIDBA (Paleoindian Database of the Americas) 2010.: Current status and findings. Arch. of East. N. A. 38:63–89.
78	Clovis	75	27	7	55.78	94.5	34	Anderson, D. G., Miller, D. S., Yerka, S. J., Gillam, J. C., Johanson, E. N., Anderson, D. T., Goodyear, A. C. and Smallwood, A. M. 2010. PIDBA (Paleoindian Database of the Americas) 2010.: Current status and findings. Arch. of East. N. A. 38:63–89.
79	Clovis	30	20	8	43.08	80	28	Anderson, D. G., Miller, D. S., Yerka, S. J., Gillam, J. C., Johanson, E. N., Anderson, D. T., Goodyear, A. C. and Smallwood, A. M. 2010. PIDBA (Paleoindian Database of the Americas) 2010.: Current status and findings. Arch. of East. N. A. 38:63–89.
80	Clovis	58	29	7	59.66	101.5	36	Anderson, D. G., Miller, D. S., Yerka, S. J., Gillam, J. C., Johanson, E. N., Anderson, D. T., Goodyear, A. C. and Smallwood, A. M. 2010. PIDBA (Paleoindian Database of the Americas) 2010.: Current status and findings. Arch. of East. N. A. 38:63–89.
81	Clovis	58	20	7	42.37	70	27	Anderson, D. G., Miller, D. S., Yerka, S. J., Gillam, J. C., Johanson, E. N., Anderson, D. T., Goodyear, A. C. and Smallwood, A. M. 2010. PIDBA (Paleoindian Database of the Americas) 2010.: Current status and findings. Arch. of East. N. A. 38:63–89.
82	Clovis	48	27.1	6.5	55.73	88	33.6	Anderson, D. G., Miller, D. S., Yerka, S. J., Gillam, J. C., Johanson, E. N., Anderson, D. T., Goodyear, A. C. and Smallwood, A. M. 2010. PIDBA (Paleoindian Database of the Americas) 2010.: Current status and findings. Arch. of East. N. A. 38:63–89.
83	Clovis	27.7	18.8	5.7	39.29	53.5	24.5	Anderson, D. G., Miller, D. S., Yerka, S. J., Gillam, J. C., Johanson, E. N., Anderson, D. T., Goodyear, A. C. and Smallwood, A. M. 2010. PIDBA (Paleoindian Database of the Americas) 2010.: Current status and findings. Arch. of East. N. A. 38:63–89.
84	Clovis	43.1	21.3	7	44.84	74.55	28.3	Anderson, D. G., Miller, D. S., Yerka, S. J., Gillam, J. C., Johanson, E. N., Anderson, D. T., Goodyear, A. C. and Smallwood, A. M. 2010. PIDBA (Paleoindian Database of the Americas) 2010.: Current status and findings. Arch. of East. N. A. 38:63–89.
85	Clovis	59	20.2	7.5	43.09	75.75	27.7	Anderson, D. G., Miller, D. S., Yerka, S. J., Gillam, J. C., Johanson, E. N., Anderson, D. T., Goodyear, A. C. and Smallwood, A. M. 2010. PIDBA (Paleoindian Database of the Americas) 2010.: Current status and findings. Arch. of East. N. A. 38:63–89.
86	Clovis	86.5	35.3	10.4	73.6	183.56	45.7	Anderson, D. G., Miller, D. S., Yerka, S. J., Gillam, J. C., Johanson, E. N., Anderson, D. T., Goodyear, A. C. and Smallwood, A. M. 2010. PIDBA (Paleoindian Database of the Americas) 2010.: Current status and findings. Arch. of East. N. A. 38:63–89.
87	Clovis	62.5	22.5	6.2	46.67	69.75	28.7	Anderson, D. G., Miller, D. S., Yerka, S. J., Gillam, J. C., Johanson, E. N., Anderson, D. T., Goodyear, A. C. and Smallwood, A. M. 2010. PIDBA (Paleoindian Database of the Americas) 2010.: Current status and findings. Arch. of East. N. A. 38:63–89.
88	Clovis	49	23.7	5.5	48.65	65.17	29.2	Anderson, D. G., Miller, D. S., Yerka, S. J., Gillam, J. C., Johanson, E. N., Anderson, D. T., Goodyear, A. C. and Smallwood, A. M. 2010. PIDBA (Paleoindian Database of the Americas) 2010.: Current status and findings. Arch. of East. N. A. 38:63–89.
89	Clovis	41	39.1	10.2	80.81	199.41	49.3	Anderson, D. G., Miller, D. S., Yerka, S. J., Gillam, J. C., Johanson, E. N., Anderson, D. T., Goodyear, A. C. and Smallwood, A. M. 2010. PIDBA (Paleoindian Database of the Americas) 2010.: Current status and findings. Arch. of East. N. A. 38:63–89.
90	Clovis	68.9	20	8	43.08	80	28	Anderson, D. G., Miller, D. S., Yerka, S. J., Gillam, J. C., Johanson, E. N., Anderson, D. T., Goodyear, A. C. and Smallwood, A. M. 2010. PIDBA (Paleoindian Database of the Americas) 2010.: Current status and findings. Arch. of East. N. A. 38:63–89.
91	Clovis	55.3	24.6	7	51.15	86.1	31.6	Anderson, D. G., Miller, D. S., Yerka, S. J., Gillam, J. C., Johanson, E. N., Anderson, D. T., Goodyear, A. C. and Smallwood, A. M. 2010. PIDBA (Paleoindian Database of the Americas) 2010.: Current status and findings. Arch. of East. N. A. 38:63–89.
92	Clovis	43	23.5	7	49.04	82.25	30.5	Anderson, D. G., Miller, D. S., Yerka, S. J., Gillam, J. C., Johanson, E. N., Anderson, D. T., Goodyear, A. C. and Smallwood, A. M. 2010. PIDBA (Paleoindian Database of the Americas) 2010.: Current status and findings. Arch. of East. N. A. 38:63–89.
93	Clovis	70.8	20.6	8	44.19	82.4	28.6	Anderson, D. G., Miller, D. S., Yerka, S. J., Gillam, J. C., Johanson, E. N., Anderson, D. T., Goodyear, A. C. and Smallwood, A. M. 2010. PIDBA (Paleoindian Database of the Americas) 2010.: Current status and findings. Arch. of East. N. A. 38:63–89.
94	Clovis	65.3	23.6	8.9	50.44	105	30.1	Anderson, D. G., Miller, D. S., Yerka, S. J., Gillam, J. C., Johanson, E. N., Anderson, D. T., Goodyear, A. C. and Smallwood, A. M. 2010. PIDBA (Paleoindian Database of the Americas) 2010.: Current status and findings. Arch. of East. N. A. 38:63–89.
95	Clovis	72.3	21.8	8.3	46.65	90.5	30.1	Anderson, D. G., Miller, D. S., Yerka, S. J., Gillam, J. C., Johanson, E. N., Anderson, D. T., Goodyear, A. C. and Smallwood, A. M. 2010. PIDBA (Paleoindian Database of the Americas) 2010.: Current status and findings. Arch. of East. N. A. 38:63–89.
96	Clovis	78.9	27.2	9	57.3	122.4	36.2	Anderson, D. G., Miller, D. S., Yerka, S. J., Gillam, J. C., Johanson, E. N., Anderson, D. T., Goodyear, A. C. and Smallwood, A. M. 2010. PIDBA (Paleoindian Database of the Americas) 2010.: Current status and findings. Arch. of East. N. A. 38:63–89.
97	Clovis	89.5	23	5.8	47.44	66.7	28.8	Anderson, D. G., Miller, D. S., Yerka, S. J., Gillam, J. C., Johanson, E. N., Anderson, D. T., Goodyear, A. C. and Smallwood, A. M. 2010. PIDBA (Paleoindian Database of the Americas) 2010.: Current status and findings. Arch. of East. N. A. 38:63–89.
98	Clovis	43.2	22.3	6	46.18	66.9	28.3	Anderson, D. G., Miller, D. S., Yerka, S. J., Gillam, J. C., Johanson, E. N., Anderson, D. T., Goodyear, A. C. and Smallwood, A. M. 2010. PIDBA (Paleoindian Database of the Americas) 2010.: Current status and findings. Arch. of East. N. A. 38:63–89.
99	Clovis	36.7	19.4	5.6	40.38	54.32	25	Anderson, D. G., Miller, D. S., Yerka, S. J., Gillam, J. C., Johanson, E. N., Anderson, D. T., Goodyear, A. C. and Smallwood, A. M. 2010. PIDBA (Paleoindian Database of the Americas) 2010.: Current status and findings. Arch. of East. N. A. 38:63–89.
100	Clovis	51.5	24	7.3	50.17	87.6	31.3	Anderson, D. G., Miller, D. S., Yerka, S. J., Gillam, J. C., Johanson, E. N., Anderson, D. T., Goodyear, A. C. and Smallwood, A. M. 2010. PIDBA (Paleoindian Database of the Americas) 2010.: Current status and findings. Arch. of East. N. A. 38:63–89.
101	Clovis	61	23	6.7	47.91	77.05	29.7	Anderson, D. G., Miller, D. S., Yerka, S. J., Gillam, J. C., Johanson, E. N., Anderson, D. T., Goodyear, A. C. and Smallwood, A. M. 2010. PIDBA (Paleoindian Database of the Americas) 2010.: Current status and findings. Arch. of East. N. A. 38:63–89.
102	Clovis	88	26.5	9	55.97	119.25	35.5	Anderson, D. G., Miller, D. S., Yerka, S. J., Gillam, J. C., Johanson, E. N., Anderson, D. T., Goodyear, A. C. and Smallwood, A. M. 2010. PIDBA (Paleoindian Database of the Americas) 2010.: Current status and findings. Arch. of East. N. A. 38:63–89.
103	Clovis	47	22.4	7.7	47.37	86.24	30.1	Anderson, D. G., Miller, D. S., Yerka, S. J., Gillam, J. C., Johanson, E. N., Anderson, D. T., Goodyear, A. C. and Smallwood, A. M. 2010. PIDBA (Paleoindian Database of the Americas) 2010.: Current status and findings. Arch. of East. N. A. 38:63–89.
104	Clovis	105.7	19.6	7.5	41.97	73.5	27.1	Anderson, D. G., Miller, D. S., Yerka, S. J., Gillam, J. C., Johanson, E. N., Anderson, D. T., Goodyear, A. C. and Smallwood, A. M. 2010. PIDBA (Paleoindian Database of the Americas) 2010.: Current status and findings. Arch. of East. N. A. 38:63–89.
105	Clovis	50.8	19.1	7.1	40.75	67.8	26.2	Anderson, D. G., Miller, D. S., Yerka, S. J., Gillam, J. C., Johanson, E. N., Anderson, D. T., Goodyear, A. C. and Smallwood, A. M. 2010. PIDBA (Paleoindian Database of the Americas) 2010.: Current status and findings. Arch. of East. N. A. 38:63–89.
106	Clovis	54.2	19.9	6.7	41.99	66.66	26.6	Anderson, D. G., Miller, D. S., Yerka, S. J., Gillam, J. C., Johanson, E. N., Anderson, D. T., Goodyear, A. C. and Smallwood, A. M. 2010. PIDBA (Paleoindian Database of the Americas) 2010.: Current status and findings. Arch. of East. N. A. 38:63–89.
107	Clovis	34.9	29.5	8.9	61.62	131.27	38.4	Anderson, D. G., Miller, D. S., Yerka, S. J., Gillam, J. C., Johanson, E. N., Anderson, D. T., Goodyear, A. C. and Smallwood, A. M. 2010. PIDBA (Paleoindian Database of the Americas) 2010.: Current status and findings. Arch. of East. N. A. 38:63–89.
108	Clovis	29.9	31.5	6.4	64.28	100.8	37.9	Anderson, D. G., Miller, D. S., Yerka, S. J., Gillam, J. C., Johanson, E. N., Anderson, D. T., Goodyear, A. C. and Smallwood, A. M. 2010. PIDBA (Paleoindian Database of the Americas) 2010.: Current status and findings. Arch. of East. N. A. 38:63–89.
109	Clovis	64	25	8.9	53.07	111.25	33.9	Anderson, D. G., Miller, D. S., Yerka, S. J., Gillam, J. C., Johanson, E. N., Anderson, D. T., Goodyear, A. C. and Smallwood, A. M. 2010. PIDBA (Paleoindian Database of the Americas) 2010.: Current status and findings. Arch. of East. N. A. 38:63–89.
110	Clovis	46.7	27.3	8.2	57	111.93	35.5	Anderson, D. G., Miller, D. S., Yerka, S. J., Gillam, J. C., Johanson, E. N., Anderson, D. T., Goodyear, A. C. and Smallwood, A. M. 2010. PIDBA (Paleoindian Database of the Americas) 2010.: Current status and findings. Arch. of East. N. A. 38:63–89.
111	Clovis	54	29.6	6.7	60.69	99.16	36.3	Anderson, D. G., Miller, D. S., Yerka, S. J., Gillam, J. C., Johanson, E. N., Anderson, D. T., Goodyear, A. C. and Smallwood, A. M. 2010. PIDBA (Paleoindian Database of the Americas) 2010.: Current status and findings. Arch. of East. N. A. 38:63–89.
112	Clovis	46.8	20.5	6.8	43.19	69.7	27.3	Anderson, D. G., Miller, D. S., Yerka, S. J., Gillam, J. C., Johanson, E. N., Anderson, D. T., Goodyear, A. C. and Smallwood, A. M. 2010. PIDBA (Paleoindian Database of the Americas) 2010.: Current status and findings. Arch. of East. N. A. 38:63–89.
113	Clovis	50.2	24.5	7.3	51.12	89.42	31.8	Anderson, D. G., Miller, D. S., Yerka, S. J., Gillam, J. C., Johanson, E. N., Anderson, D. T., Goodyear, A. C. and Smallwood, A. M. 2010. PIDBA (Paleoindian Database of the Americas) 2010.: Current status and findings. Arch. of East. N. A. 38:63–89.
114	Clovis	41.2	21.6	7.3	45.6	78.84	28.9	Anderson, D. G., Miller, D. S., Yerka, S. J., Gillam, J. C., Johanson, E. N., Anderson, D. T., Goodyear, A. C. and Smallwood, A. M. 2010. PIDBA (Paleoindian Database of the Americas) 2010.: Current status and findings. Arch. of East. N. A. 38:63–89.
115	Clovis	47	26	8	52	104	34	Anderson, D. G., Miller, D. S., Yerka, S. J., Gillam, J. C., Johanson, E. N., Anderson, D. T., Goodyear, A. C. and Smallwood, A. M. 2010. PIDBA (Paleoindian Database of the Americas) 2010.: Current status and findings. Arch. of East. N. A. 38:63–89.
116	Clovis	65	25.5	10.4	55.07	132.6	35.9	Anderson, D. G., Miller, D. S., Yerka, S. J., Gillam, J. C., Johanson, E. N., Anderson, D. T., Goodyear, A. C. and Smallwood, A. M. 2010. PIDBA (Paleoindian Database of the Americas) 2010.: Current status and findings. Arch. of East. N. A. 38:63–89.
117	Clovis	30.1	27.2	7.2	56.27	97.92	34.4	Anderson, D. G., Miller, D. S., Yerka, S. J., Gillam, J. C., Johanson, E. N., Anderson, D. T., Goodyear, A. C. and Smallwood, A. M. 2010. PIDBA (Paleoindian Database of the Americas) 2010.: Current status and findings. Arch. of East. N. A. 38:63–89.
118	Clovis	86.5	23.4	7.1	48.9	83.07	30.5	Anderson, D. G., Miller, D. S., Yerka, S. J., Gillam, J. C., Johanson, E. N., Anderson, D. T., Goodyear, A. C. and Smallwood, A. M. 2010. PIDBA (Paleoindian Database of the Americas) 2010.: Current status and findings. Arch. of East. N. A. 38:63–89.
119	Clovis	75.5	25	7.8	52.37	97.5	32.8	Anderson, D. G., Miller, D. S., Yerka, S. J., Gillam, J. C., Johanson, E. N., Anderson, D. T., Goodyear, A. C. and Smallwood, A. M. 2010. PIDBA (Paleoindian Database of the Americas) 2010.: Current status and findings. Arch. of East. N. A. 38:63–89.
120	Clovis	43.6	20.6	6.6	43.26	67.98	27.2	Anderson, D. G., Miller, D. S., Yerka, S. J., Gillam, J. C., Johanson, E. N., Anderson, D. T., Goodyear, A. C. and Smallwood, A. M. 2010. PIDBA (Paleoindian Database of the Americas) 2010.: Current status and findings. Arch. of East. N. A. 38:63–89.
121	Clovis	55.5	22	6.5	45.88	71.5	28.5	Anderson, D. G., Miller, D. S., Yerka, S. J., Gillam, J. C., Johanson, E. N., Anderson, D. T., Goodyear, A. C. and Smallwood, A. M. 2010. PIDBA (Paleoindian Database of the Americas) 2010.: Current status and findings. Arch. of East. N. A. 38:63–89.
122	Clovis	34	26	7	53.85	91	33	Anderson, D. G., Miller, D. S., Yerka, S. J., Gillam, J. C., Johanson, E. N., Anderson, D. T., Goodyear, A. C. and Smallwood, A. M. 2010. PIDBA (Paleoindian Database of the Americas) 2010.: Current status and findings. Arch. of East. N. A. 38:63–89.
123	Clovis	35	23	7	48.08	80.5	30	Anderson, D. G., Miller, D. S., Yerka, S. J., Gillam, J. C., Johanson, E. N., Anderson, D. T., Goodyear, A. C. and Smallwood, A. M. 2010. PIDBA (Paleoindian Database of the Americas) 2010.: Current status and findings. Arch. of East. N. A. 38:63–89.
124	Clovis	65.5	23.8	8.6	50.61	102.34	32.4	Anderson, D. G., Miller, D. S., Yerka, S. J., Gillam, J. C., Johanson, E. N., Anderson, D. T., Goodyear, A. C. and Smallwood, A. M. 2010. PIDBA (Paleoindian Database of the Americas) 2010.: Current status and findings. Arch. of East. N. A. 38:63–89.
125	Clovis	52	24.9	7.5	52	93.37	32.4	Anderson, D. G., Miller, D. S., Yerka, S. J., Gillam, J. C., Johanson, E. N., Anderson, D. T., Goodyear, A. C. and Smallwood, A. M. 2010. PIDBA (Paleoindian Database of the Americas) 2010.: Current status and findings. Arch. of East. N. A. 38:63–89.
126	Clovis	50.6	21.8	7.3	45.97	79.57	29.1	Anderson, D. G., Miller, D. S., Yerka, S. J., Gillam, J. C., Johanson, E. N., Anderson, D. T., Goodyear, A. C. and Smallwood, A. M. 2010. PIDBA (Paleoindian Database of the Americas) 2010.: Current status and findings. Arch. of East. N. A. 38:63–89.
127	Clovis	48	23.4	6	48.31	70.2	29.4	Anderson, D. G., Miller, D. S., Yerka, S. J., Gillam, J. C., Johanson, E. N., Anderson, D. T., Goodyear, A. C. and Smallwood, A. M. 2010. PIDBA (Paleoindian Database of the Americas) 2010.: Current status and findings. Arch. of East. N. A. 38:63–89.
128	Clovis	78.3	25.8	8.3	54.2	107.07	34.1	Anderson, D. G., Miller, D. S., Yerka, S. J., Gillam, J. C., Johanson, E. N., Anderson, D. T., Goodyear, A. C. and Smallwood, A. M. 2010. PIDBA (Paleoindian Database of the Americas) 2010.: Current status and findings. Arch. of East. N. A. 38:63–89.
129	Clovis	51.1	20.1	8	43.26	80.4	28.1	Anderson, D. G., Miller, D. S., Yerka, S. J., Gillam, J. C., Johanson, E. N., Anderson, D. T., Goodyear, A. C. and Smallwood, A. M. 2010. PIDBA (Paleoindian Database of the Americas) 2010.: Current status and findings. Arch. of East. N. A. 38:63–89.
130	Clovis	53	20.9	7.6	44.47	79.42	28.5	Anderson, D. G., Miller, D. S., Yerka, S. J., Gillam, J. C., Johanson, E. N., Anderson, D. T., Goodyear, A. C. and Smallwood, A. M. 2010. PIDBA (Paleoindian Database of the Americas) 2010.: Current status and findings. Arch. of East. N. A. 38:63–89.
131	Clovis	51	23.5	7.7	49.45	90.47	31.2	Anderson, D. G., Miller, D. S., Yerka, S. J., Gillam, J. C., Johanson, E. N., Anderson, D. T., Goodyear, A. C. and Smallwood, A. M. 2010. PIDBA (Paleoindian Database of the Americas) 2010.: Current status and findings. Arch. of East. N. A. 38:63–89.
132	Clovis	45.2	24.4	10.98	53.51	133.95	35.38	Anderson, D. G., Miller, D. S., Yerka, S. J., Gillam, J. C., Johanson, E. N., Anderson, D. T., Goodyear, A. C. and Smallwood, A. M. 2010. PIDBA (Paleoindian Database of the Americas) 2010.: Current status and findings. Arch. of East. N. A. 38:63–89.
133	Clovis	78.3	24.6	7.8	51.61	95.94	32.4	Anderson, D. G., Miller, D. S., Yerka, S. J., Gillam, J. C., Johanson, E. N., Anderson, D. T., Goodyear, A. C. and Smallwood, A. M. 2010. PIDBA (Paleoindian Database of the Americas) 2010.: Current status and findings. Arch. of East. N. A. 38:63–89.
134	Clovis	18.7	20	6.4	41.99	64	26.4	Anderson, D. G., Miller, D. S., Yerka, S. J., Gillam, J. C., Johanson, E. N., Anderson, D. T., Goodyear, A. C. and Smallwood, A. M. 2010. PIDBA (Paleoindian Database of the Americas) 2010.: Current status and findings. Arch. of East. N. A. 38:63–89.
135	El_Jobo	53	17	11	40.49	93.5	28	Nami, H. G. 1993/1994. Aportes para el conocimiento de técnicas líticas del Pleistoceno Final. Análisis de artefactos bifaciales del Norte de Venezuela (Colección Edmonton, Canadá). Relaciones de la Sociedad Argentina de Antropología, XIX, p. 417-435.
136	El_Jobo	55	23	12	51.88	138	35	Nami, H. G. 1993/1994. Aportes para el conocimiento de técnicas líticas del Pleistoceno Final. Análisis de artefactos bifaciales del Norte de Venezuela (Colección Edmonton, Canadá). Relaciones de la Sociedad Argentina de Antropología, XIX, p. 417-435.
137	El_Jobo	54	20	11	45.65	110	31	Nami, H. G. 1993/1994. Aportes para el conocimiento de técnicas líticas del Pleistoceno Final. Análisis de artefactos bifaciales del Norte de Venezuela (Colección Edmonton, Canadá). Relaciones de la Sociedad Argentina de Antropología, XIX, p. 417-435.
138	El_Jobo	58	22	10	48.33	110	32	Nami, H. G. 1993/1994. Aportes para el conocimiento de técnicas líticas del Pleistoceno Final. Análisis de artefactos bifaciales del Norte de Venezuela (Colección Edmonton, Canadá). Relaciones de la Sociedad Argentina de Antropología, XIX, p. 417-435.
139	El_Jobo	52	20	10	44.72	100	30	Nami, H. G. 1993/1994. Aportes para el conocimiento de técnicas líticas del Pleistoceno Final. Análisis de artefactos bifaciales del Norte de Venezuela (Colección Edmonton, Canadá). Relaciones de la Sociedad Argentina de Antropología, XIX, p. 417-435.
140	El_Jobo	38	16	11	38.83	88	27	Nami, H. G. 1993/1994. Aportes para el conocimiento de técnicas líticas del Pleistoceno Final. Análisis de artefactos bifaciales del Norte de Venezuela (Colección Edmonton, Canadá). Relaciones de la Sociedad Argentina de Antropología, XIX, p. 417-435.
141	El_Jobo	35	17	9	38.47	76.5	26	Nami, H. G. 1993/1994. Aportes para el conocimiento de técnicas líticas del Pleistoceno Final. Análisis de artefactos bifaciales del Norte de Venezuela (Colección Edmonton, Canadá). Relaciones de la Sociedad Argentina de Antropología, XIX, p. 417-435.
142	El_Jobo	34	15	9	34.98	67.5	24	Nami, H. G. 1993/1994. Aportes para el conocimiento de técnicas líticas del Pleistoceno Final. Análisis de artefactos bifaciales del Norte de Venezuela (Colección Edmonton, Canadá). Relaciones de la Sociedad Argentina de Antropología, XIX, p. 417-435.
143	El_Jobo	39	20	11	45.65	110	31	Nami, H. G. 1993/1994. Aportes para el conocimiento de técnicas líticas del Pleistoceno Final. Análisis de artefactos bifaciales del Norte de Venezuela (Colección Edmonton, Canadá). Relaciones de la Sociedad Argentina de Antropología, XIX, p. 417-435.
144	El_Jobo	61	20	12	46.64	120	32	Nami, H. G. 1993/1994. Aportes para el conocimiento de técnicas líticas del Pleistoceno Final. Análisis de artefactos bifaciales del Norte de Venezuela (Colección Edmonton, Canadá). Relaciones de la Sociedad Argentina de Antropología, XIX, p. 417-435.
145	El_Jobo	40	22	8	46.81	88	30	Nami, H. G. 1993/1994. Aportes para el conocimiento de técnicas líticas del Pleistoceno Final. Análisis de artefactos bifaciales del Norte de Venezuela (Colección Edmonton, Canadá). Relaciones de la Sociedad Argentina de Antropología, XIX, p. 417-435.
146	El_Jobo	46	21	8	44.94	84	29	Nami, H. G. 1993/1994. Aportes para el conocimiento de técnicas líticas del Pleistoceno Final. Análisis de artefactos bifaciales del Norte de Venezuela (Colección Edmonton, Canadá). Relaciones de la Sociedad Argentina de Antropología, XIX, p. 417-435.
147	El_Jobo	55	21	10	46.51	105	31	Nami, H. G. 1993/1994. Aportes para el conocimiento de técnicas líticas del Pleistoceno Final. Análisis de artefactos bifaciales del Norte de Venezuela (Colección Edmonton, Canadá). Relaciones de la Sociedad Argentina de Antropología, XIX, p. 417-435.
148	El_Jobo	51	16	10	37.73	80	26	Nami, H. G. 1993/1994. Aportes para el conocimiento de técnicas líticas del Pleistoceno Final. Análisis de artefactos bifaciales del Norte de Venezuela (Colección Edmonton, Canadá). Relaciones de la Sociedad Argentina de Antropología, XIX, p. 417-435.
149	El_Jobo	30	15	9	34.98	67.5	24	Nami, H. G. 1993/1994. Aportes para el conocimiento de técnicas líticas del Pleistoceno Final. Análisis de artefactos bifaciales del Norte de Venezuela (Colección Edmonton, Canadá). Relaciones de la Sociedad Argentina de Antropología, XIX, p. 417-435.
150	El_Jobo	36	20	10	44.72	100	30	Nami, H. G. 1993/1994. Aportes para el conocimiento de técnicas líticas del Pleistoceno Final. Análisis de artefactos bifaciales del Norte de Venezuela (Colección Edmonton, Canadá). Relaciones de la Sociedad Argentina de Antropología, XIX, p. 417-435.
151	El_Jobo	35	13	8	30.52	52	21	Nami, H. G. 1993/1994. Aportes para el conocimiento de técnicas líticas del Pleistoceno Final. Análisis de artefactos bifaciales del Norte de Venezuela (Colección Edmonton, Canadá). Relaciones de la Sociedad Argentina de Antropología, XIX, p. 417-435.
152	El_Jobo	22	13	7	29.52	45.5	20	Nami, H. G. 1993/1994. Aportes para el conocimiento de técnicas líticas del Pleistoceno Final. Análisis de artefactos bifaciales del Norte de Venezuela (Colección Edmonton, Canadá). Relaciones de la Sociedad Argentina de Antropología, XIX, p. 417-435.
153	El_Jobo	70	23	11	50.99	126.5	34	Nami, H. G. 1993/1994. Aportes para el conocimiento de técnicas líticas del Pleistoceno Final. Análisis de artefactos bifaciales del Norte de Venezuela (Colección Edmonton, Canadá). Relaciones de la Sociedad Argentina de Antropología, XIX, p. 417-435.
154	El_Jobo	53	18	12	43.26	108	30	Nami, H. G. 1993/1994. Aportes para el conocimiento de técnicas líticas del Pleistoceno Final. Análisis de artefactos bifaciales del Norte de Venezuela (Colección Edmonton, Canadá). Relaciones de la Sociedad Argentina de Antropología, XIX, p. 417-435.
155	El_Jobo	86	30	8	62.09	120	38	Nami, H. G. 1993/1994. Aportes para el conocimiento de técnicas líticas del Pleistoceno Final. Análisis de artefactos bifaciales del Norte de Venezuela (Colección Edmonton, Canadá). Relaciones de la Sociedad Argentina de Antropología, XIX, p. 417-435.
156	El_Jobo	40	17	8	37.57	68	25	Nami, H. G. 1993/1994. Aportes para el conocimiento de técnicas líticas del Pleistoceno Final. Análisis de artefactos bifaciales del Norte de Venezuela (Colección Edmonton, Canadá). Relaciones de la Sociedad Argentina de Antropología, XIX, p. 417-435.
157	El_Jobo	51	26	13	52.99	169	39	Nami, H. G. 1993/1994. Aportes para el conocimiento de técnicas líticas del Pleistoceno Final. Análisis de artefactos bifaciales del Norte de Venezuela (Colección Edmonton, Canadá). Relaciones de la Sociedad Argentina de Antropología, XIX, p. 417-435.
158	El_Jobo	48	20	10	44.72	100	30	Nami, H. G. 1993/1994. Aportes para el conocimiento de técnicas líticas del Pleistoceno Final. Análisis de artefactos bifaciales del Norte de Venezuela (Colección Edmonton, Canadá). Relaciones de la Sociedad Argentina de Antropología, XIX, p. 417-435.
159	Tuina	19.29	23.64	5.75	48.65	67.96	29.39	Puntas de proyectil del Alero Cuevas, datos inéditos gentileza de Federico Restifo
160	Tuina	20.21	21.18	4.22	43.19	44.68	25.4	Puntas de proyectil del Alero Cuevas, datos inéditos gentileza de Federico Restifo
161	Tuina	30.13	20.91	5.69	43.34	59.48	26.6	Puntas de proyectil del Alero Cuevas, datos inéditos gentileza de Federico Restifo
162	Tuina	20.85	21.84	4.45	44.08	48.59	26.29	Puntas de proyectil del Alero Cuevas, datos inéditos gentileza de Federico Restifo
163	Tuina	21.53	20.53	4.66	42.1	47.83	25.19	Puntas de proyectil del Alero Cuevas, datos inéditos gentileza de Federico Restifo
164	Tuina	33.89	24.71	7.18	51.46	88.7	31.89	Puntas de proyectil del Alero Cuevas, datos inéditos gentileza de Federico Restifo
165	Tuina	27.13	21.1	3.44	42.75	36.29	24.54	Puntas de proyectil del Alero Cuevas, datos inéditos gentileza de Federico Restifo
166	Tuina	31.61	22.92	6.8	47.81	77.92	29.72	Puntas de proyectil del Alero Cuevas, datos inéditos gentileza de Federico Restifo
167	Tuina	30.52	21.4	4.83	43.87	51.68	26.23	Puntas de proyectil del Alero Cuevas, datos inéditos gentileza de Federico Restifo
168	Tuina	26.16	17.85	5.48	37.34	48.9	23.33	Puntas de proyectil del Alero Cuevas, datos inéditos gentileza de Federico Restifo
169	Tuina	20.74	26.02	5.38	53.14	69.99	31.4	Puntas de proyectil del Alero Cuevas, datos inéditos gentileza de Federico Restifo
170	Tuina	37.3	24.4	5.4	49.98	65.88	29.8	Puntas de proyectil del Alero Cuevas, datos inéditos gentileza de Federico Restifo
171	Tuina	29.2	25	3	50.35	37.5	28	Puntas de proyectil del Alero Cuevas, datos inéditos gentileza de Federico Restifo
172	Tuina	22.5	18	4.6	37.15	41.4	22.6	Puntas de proyectil del Alero Cuevas, datos inéditos gentileza de Federico Restifo
173	Tuina	36	25	6	51.41	75	31	Grosjean, M., Núñez, L., & Cartagena, I. 2005. Palaeoindian occupation of the Atacama desert, Northern Chile. Journal of Quaternary Science, 20: 643-654.
174	Tuina	28	19	6	39.84	57	25	Hocsman, S., Martínez, J., Aschero, C. y Calisaya, A. (2012). Variability of triangular non-stemmed projectile points of early hunter-gatherers of the Argentinian Puna. Miotti, Salemme, Flegenheimer y Goebel (Eds.), Southbound. Late Pleistocene peopling of Latin America
175	Tuina	22	22	4	44.72	44	26	Hocsman, S., Martínez, J., Aschero, C. y Calisaya, A. (2012). Variability of triangular non-stemmed projectile points of early hunter-gatherers of the Argentinian Puna. Miotti, Salemme, Flegenheimer y Goebel (Eds.), Southbound. Late Pleistocene peopling of Latin America
176	Tuina	35	19	6	39.84	57	25	Hocsman, S., Martínez, J., Aschero, C. y Calisaya, A. (2012). Variability of triangular non-stemmed projectile points of early hunter-gatherers of the Argentinian Puna. Miotti, Salemme, Flegenheimer y Goebel (Eds.), Southbound. Late Pleistocene peopling of Latin America
177	Tuina	26	16	8	35.77	64	24	Hocsman, S., Martínez, J., Aschero, C. y Calisaya, A. (2012). Variability of triangular non-stemmed projectile points of early hunter-gatherers of the Argentinian Puna. Miotti, Salemme, Flegenheimer y Goebel (Eds.), Southbound. Late Pleistocene peopling of Latin America
178	Tuina	25	20	6	41.76	60	26	Hocsman, S., Martínez, J., Aschero, C. y Calisaya, A. (2012). Variability of triangular non-stemmed projectile points of early hunter-gatherers of the Argentinian Puna. Miotti, Salemme, Flegenheimer y Goebel (Eds.), Southbound. Late Pleistocene peopling of Latin America
179	Tuina	30	20	8	43.08	80	28	Hocsman, S., Martínez, J., Aschero, C. y Calisaya, A. (2012). Variability of triangular non-stemmed projectile points of early hunter-gatherers of the Argentinian Puna. Miotti, Salemme, Flegenheimer y Goebel (Eds.), Southbound. Late Pleistocene peopling of Latin America
180	Tuina	30	26	6	53.36	78	32	Hocsman, S., Martínez, J., Aschero, C. y Calisaya, A. (2012). Variability of triangular non-stemmed projectile points of early hunter-gatherers of the Argentinian Puna. Miotti, Salemme, Flegenheimer y Goebel (Eds.), Southbound. Late Pleistocene peopling of Latin America
181	Tuina	18	18	4	36.87	36	22	Hocsman, S., Martínez, J., Aschero, C. y Calisaya, A. (2012). Variability of triangular non-stemmed projectile points of early hunter-gatherers of the Argentinian Puna. Miotti, Salemme, Flegenheimer y Goebel (Eds.), Southbound. Late Pleistocene peopling of Latin America
182	Tuina	27	20	6	41.76	60	26	Hocsman, S., Martínez, J., Aschero, C. y Calisaya, A. (2012). Variability of triangular non-stemmed projectile points of early hunter-gatherers of the Argentinian Puna. Miotti, Salemme, Flegenheimer y Goebel (Eds.), Southbound. Late Pleistocene peopling of Latin America
183	Tuina	24	20	5	41.23	50	25	Hocsman, S., Martínez, J., Aschero, C. y Calisaya, A. (2012). Variability of triangular non-stemmed projectile points of early hunter-gatherers of the Argentinian Puna. Miotti, Salemme, Flegenheimer y Goebel (Eds.), Southbound. Late Pleistocene peopling of Latin America
184	Tuina	24	19	6	39.84	57	25	Hocsman, S., Martínez, J., Aschero, C. y Calisaya, A. (2012). Variability of triangular non-stemmed projectile points of early hunter-gatherers of the Argentinian Puna. Miotti, Salemme, Flegenheimer y Goebel (Eds.), Southbound. Late Pleistocene peopling of Latin America
185	Tuina	21	20	6	41.76	60	26	Hocsman, S., Martínez, J., Aschero, C. y Calisaya, A. (2012). Variability of triangular non-stemmed projectile points of early hunter-gatherers of the Argentinian Puna. Miotti, Salemme, Flegenheimer y Goebel (Eds.), Southbound. Late Pleistocene peopling of Latin America
186	Tuina	26	19	5	39.29	47.5	24	Hocsman, S., Martínez, J., Aschero, C. y Calisaya, A. (2012). Variability of triangular non-stemmed projectile points of early hunter-gatherers of the Argentinian Puna. Miotti, Salemme, Flegenheimer y Goebel (Eds.), Southbound. Late Pleistocene peopling of Latin America
187	Tuina	27	22	6	45.6	66	28	Hocsman, S., Martínez, J., Aschero, C. y Calisaya, A. (2012). Variability of triangular non-stemmed projectile points of early hunter-gatherers of the Argentinian Puna. Miotti, Salemme, Flegenheimer y Goebel (Eds.), Southbound. Late Pleistocene peopling of Latin America
188	Tuina	40	21	8	44.94	84	29	Hocsman, S., Martínez, J., Aschero, C. y Calisaya, A. (2012). Variability of triangular non-stemmed projectile points of early hunter-gatherers of the Argentinian Puna. Miotti, Salemme, Flegenheimer y Goebel (Eds.), Southbound. Late Pleistocene peopling of Latin America
189	Tuina	35	25	6	51.41	75	31	Hocsman, S., Martínez, J., Aschero, C. y Calisaya, A. (2012). Variability of triangular non-stemmed projectile points of early hunter-gatherers of the Argentinian Puna. Miotti, Salemme, Flegenheimer y Goebel (Eds.), Southbound. Late Pleistocene peopling of Latin America
190	Tuina	25	21	5	43.17	52.5	26	Hocsman, S., Martínez, J., Aschero, C. y Calisaya, A. (2012). Variability of triangular non-stemmed projectile points of early hunter-gatherers of the Argentinian Puna. Miotti, Salemme, Flegenheimer y Goebel (Eds.), Southbound. Late Pleistocene peopling of Latin America
191	Patagonian_triangular	67	40	6	80.89	120	46	Cardich, A. R., & Flegenheimer, N. (1978). Descripción y tipología de las industrias líticas más antiguas de Los Toldos. Relaciones de la Sociedad Argentina de Antropología, 12.
192	Patagonian_triangular	66	43	6	86.83	129	49	Cardich, A. R., & Flegenheimer, N. (1978). Descripción y tipología de las industrias líticas más antiguas de Los Toldos. Relaciones de la Sociedad Argentina de Antropología, 12.
193	Patagonian_triangular	63	33	7	67.46	115.5	40	Cardich, A. R., & Flegenheimer, N. (1978). Descripción y tipología de las industrias líticas más antiguas de Los Toldos. Relaciones de la Sociedad Argentina de Antropología, 12.
194	Patagonian_triangular	60	29	5	58.85	72.5	34	García, C. (2007). Conjuntos líticos y estrategias tecnológicas de las ocupaciones humanas de la cuenca de Baño Nuevo-1 (XI Región de Aisén, Chile). Arqueología de Fuego-Patagonia. Levantando piedras, desenterrando huesos… develando arcanos, 493-502.
195	Patagonian_triangular	47.6	27	7	55.78	94.5	34	Gradin, C., Aschero, C., & Aguerre, A. M. (1987). Primeros niveles culturales en el Area Río Pinturas (provincia de Santa Cruz, Argentina) Carlos Gradin, Carlos Aschero y Ana María Aguerre. Estudios Atacameños (En línea), (8), 115-136.
196	Patagonian_triangular	47	25.9	5.7	53.03	73.81	31.6	Gradin, C., Aschero, C., & Aguerre, A. M. (1987). Primeros niveles culturales en el Area Río Pinturas (provincia de Santa Cruz, Argentina) Carlos Gradin, Carlos Aschero y Ana María Aguerre. Estudios Atacameños (En línea), (8), 115-136.
197	Patagonian_triangular	42.5	27.6	8.1	57.52	111.78	35.7	Gradin, C., Aschero, C., & Aguerre, A. M. (1987). Primeros niveles culturales en el Area Río Pinturas (provincia de Santa Cruz, Argentina) Carlos Gradin, Carlos Aschero y Ana María Aguerre. Estudios Atacameños (En línea), (8), 115-136.
198	Patagonian_triangular	36.2	26	6	53.36	78	32	Crivelli Montero, E., Curzio, D., Silveira, M., 1993. La estratigrafía de la Cueva Traful 1 (provincia del Neuquén). Praehistoria 1: 9-60.
199	Patagonian_triangular	43	28.5	6.7	58.55	95.5	35.2	Crivelli Montero, E., Curzio, D., Silveira, M., 1993. La estratigrafía de la Cueva Traful 1 (provincia del Neuquén). Praehistoria 1: 9-60.
200	Patagonian_triangular	27.6	20	5.7	41.59	57	25.7	Crivelli Montero, E., Curzio, D., Silveira, M., 1993. La estratigrafía de la Cueva Traful 1 (provincia del Neuquén). Praehistoria 1: 9-60.
201	Patagonian_triangular	22	16	4	32.98	32	20	Aschero, C. 1981-1982. Nuevos datos sobre la arqueología del Cerro Casa de Piedra, sitio CCP 5 (Parque Nacional Perito Moreno; Santa Cruz, Argentina). Relaciones XIV:267-284.
202	Patagonian_triangular	36	17	4	34.92	34	21	Aschero, C. 1981-1982. Nuevos datos sobre la arqueología del Cerro Casa de Piedra, sitio CCP 5 (Parque Nacional Perito Moreno; Santa Cruz, Argentina). Relaciones XIV:267-284.
203	Patagonian_triangular	52	18	6	37.94	54	24	Aschero, C. 1981-1982. Nuevos datos sobre la arqueología del Cerro Casa de Piedra, sitio CCP 5 (Parque Nacional Perito Moreno; Santa Cruz, Argentina). Relaciones XIV:267-284.
204	Patagonian_triangular	58	17	6	36	51	23	Aschero, C. 1981-1982. Nuevos datos sobre la arqueología del Cerro Casa de Piedra, sitio CCP 5 (Parque Nacional Perito Moreno; Santa Cruz, Argentina). Relaciones XIV:267-284.
205	Tigre	50.29	31.31	8.69	64.98	136.04	40	Suárez, R., 2011. Arqueología durante la Transición Pleistoceno Holoceno: componentes Paleoindios, Organización de la Tecnología y Movilidad de los Primeros Americanos en Uruguay. British Archaeological Reports 2220 International Series. UK. Archaeopress, Oxford.
206	Tigre	42.79	22.1	6.64	46.15	73.37	28.74	Suárez, R., 2011. Arqueología durante la Transición Pleistoceno Holoceno: componentes Paleoindios, Organización de la Tecnología y Movilidad de los Primeros Americanos en Uruguay. British Archaeological Reports 2220 International Series. UK. Archaeopress, Oxford.
207	Tigre	46	26	7	53.85	91	33	Suárez, R., 2011. Arqueología durante la Transición Pleistoceno Holoceno: componentes Paleoindios, Organización de la Tecnología y Movilidad de los Primeros Americanos en Uruguay. British Archaeological Reports 2220 International Series. UK. Archaeopress, Oxford.
208	Tigre	64	28	10	59.46	140	38	Rivero, D., Pastor, S. y Heider, G. 2018. The Tigre Projectile Point in Central Argentina: Implications for the Initial Peopling of the Region. Paleoamerica https://doi.org/10.1080/20555563.2017.1395257
209	Tigre	45	26	8.8	54.89	114.4	34.8	Suárez, R., Piñeiro, G. & Barceló, F. (2018). Living on the river edge: The Tigre site (K-87) new data and implications for the initial colonization of the Uruguay River basin. Quaternary International 473:242-260.
210	Tigre	54,3 (-)	29.2	8.4	60.76	122.64	37.6	Suárez, R., Piñeiro, G. & Barceló, F. (2018). Living on the river edge: The Tigre site (K-87) new data and implications for the initial colonization of the Uruguay River basin. Quaternary International 473:242-260.
211	Tigre	153	55	10	111.8	275	65	Suárez, R., Piñeiro, G. & Barceló, F. (2018). Living on the river edge: The Tigre site (K-87) new data and implications for the initial colonization of the Uruguay River basin. Quaternary International 473:242-260.
212	Tigre	83	39	8.6	79.87	167.7	47.6	Suárez, R., Piñeiro, G. & Barceló, F. (2018). Living on the river edge: The Tigre site (K-87) new data and implications for the initial colonization of the Uruguay River basin. Quaternary International 473:242-260.
213	Tigre	61	33	7.4	67.63	122.1	40.4	Suárez, R., Piñeiro, G. & Barceló, F. (2018). Living on the river edge: The Tigre site (K-87) new data and implications for the initial colonization of the Uruguay River basin. Quaternary International 473:242-260.
214	Tigre	41	25.1	8	52.68	100.4	33.1	Suárez, R., Piñeiro, G. & Barceló, F. (2018). Living on the river edge: The Tigre site (K-87) new data and implications for the initial colonization of the Uruguay River basin. Quaternary International 473:242-260.
215	Tigre	41	22	7	46.17	77	29	Suárez, R., Piñeiro, G. & Barceló, F. (2018). Living on the river edge: The Tigre site (K-87) new data and implications for the initial colonization of the Uruguay River basin. Quaternary International 473:242-260.
216	Tigre	43.1	23.3	4.2	47.35	48.93	27.5	Suárez, R., Piñeiro, G. & Barceló, F. (2018). Living on the river edge: The Tigre site (K-87) new data and implications for the initial colonization of the Uruguay River basin. Quaternary International 473:242-260.
217	Tigre	25,1 (-)	28.3	8.1	58.87	114.61	36.4	Suárez, R., Piñeiro, G. & Barceló, F. (2018). Living on the river edge: The Tigre site (K-87) new data and implications for the initial colonization of the Uruguay River basin. Quaternary International 473:242-260.
218	Tigre	45	23.5	8	49.64	94	31.5	Suárez, R., Piñeiro, G. & Barceló, F. (2018). Living on the river edge: The Tigre site (K-87) new data and implications for the initial colonization of the Uruguay River basin. Quaternary International 473:242-260.
219	Pay_Paso	44.1	18.12	5.66	37.96	51.27	23.78	Suárez, R., 2011. Arqueología durante la Transición Pleistoceno Holoceno: componentes Paleoindios, Organización de la Tecnología y Movilidad de los Primeros Americanos en Uruguay. British Archaeological Reports 2220 International Series. UK. Archaeopress, Oxford.
220	Pay_Paso	52	25.5	7	52.88	89.25	32.5	Suárez, R., 2011. Arqueología durante la Transición Pleistoceno Holoceno: componentes Paleoindios, Organización de la Tecnología y Movilidad de los Primeros Americanos en Uruguay. British Archaeological Reports 2220 International Series. UK. Archaeopress, Oxford.
221	Pay_Paso	37.5	22.31	6.02	46.21	67.15	28.33	Suárez, R., 2011. Arqueología durante la Transición Pleistoceno Holoceno: componentes Paleoindios, Organización de la Tecnología y Movilidad de los Primeros Americanos en Uruguay. British Archaeological Reports 2220 International Series. UK. Archaeopress, Oxford.
222	Pay_Paso	35	21.5	7.5	45.54	80.62	29	Suárez, R., 2011. Arqueología durante la Transición Pleistoceno Holoceno: componentes Paleoindios, Organización de la Tecnología y Movilidad de los Primeros Americanos en Uruguay. British Archaeological Reports 2220 International Series. UK. Archaeopress, Oxford.
223	Pay_Paso	34	23	6.5	47.8	74.75	29.5	Suárez, R., 2011. Arqueología durante la Transición Pleistoceno Holoceno: componentes Paleoindios, Organización de la Tecnología y Movilidad de los Primeros Americanos en Uruguay. British Archaeological Reports 2220 International Series. UK. Archaeopress, Oxford.
224	Ayampitin	31	10	8	25.6	40	18	Heider, G. y D. Rivero (2018). Estudios morfométricos aplicados a puntas de proyectil lanceoladas del Holoceno temprano-medio en sierras y llanuras pampeanas de Argentina. Latin American Antiquity 29(3), 2018, pp. 572–590
225	Ayampitin	33	16	8	35.77	64	24	Heider, G. y D. Rivero (2018). Estudios morfométricos aplicados a puntas de proyectil lanceoladas del Holoceno temprano-medio en sierras y llanuras pampeanas de Argentina. Latin American Antiquity 29(3), 2018, pp. 572–590
226	Ayampitin	34	21	8	44.94	84	29	Heider, G. y D. Rivero (2018). Estudios morfométricos aplicados a puntas de proyectil lanceoladas del Holoceno temprano-medio en sierras y llanuras pampeanas de Argentina. Latin American Antiquity 29(3), 2018, pp. 572–590
227	Ayampitin	35	19	5	39.29	47	24	Heider, G. y D. Rivero (2018). Estudios morfométricos aplicados a puntas de proyectil lanceoladas del Holoceno temprano-medio en sierras y llanuras pampeanas de Argentina. Latin American Antiquity 29(3), 2018, pp. 572–590
228	Ayampitin	37	26	5	52.95	65	31	Heider, G. y D. Rivero (2018). Estudios morfométricos aplicados a puntas de proyectil lanceoladas del Holoceno temprano-medio en sierras y llanuras pampeanas de Argentina. Latin American Antiquity 29(3), 2018, pp. 572–590
229	Ayampitin	38	18	8	39.39	72	26	Heider, G. y D. Rivero (2018). Estudios morfométricos aplicados a puntas de proyectil lanceoladas del Holoceno temprano-medio en sierras y llanuras pampeanas de Argentina. Latin American Antiquity 29(3), 2018, pp. 572–590
230	Ayampitin	38	21	10.1	46.6	106	31.1	Heider, G. y D. Rivero (2018). Estudios morfométricos aplicados a puntas de proyectil lanceoladas del Holoceno temprano-medio en sierras y llanuras pampeanas de Argentina. Latin American Antiquity 29(3), 2018, pp. 572–590
231	Ayampitin	38.5	18	9	40.24	81	27	Heider, G. y D. Rivero (2018). Estudios morfométricos aplicados a puntas de proyectil lanceoladas del Holoceno temprano-medio en sierras y llanuras pampeanas de Argentina. Latin American Antiquity 29(3), 2018, pp. 572–590
232	Ayampitin	39	23	5	47.07	57	28	Heider, G. y D. Rivero (2018). Estudios morfométricos aplicados a puntas de proyectil lanceoladas del Holoceno temprano-medio en sierras y llanuras pampeanas de Argentina. Latin American Antiquity 29(3), 2018, pp. 572–590
233	Ayampitin	39	18	7	38.62	63	25	Heider, G. y D. Rivero (2018). Estudios morfométricos aplicados a puntas de proyectil lanceoladas del Holoceno temprano-medio en sierras y llanuras pampeanas de Argentina. Latin American Antiquity 29(3), 2018, pp. 572–590
234	Ayampitin	39	19.5	10	43.82	97	29.5	Heider, G. y D. Rivero (2018). Estudios morfométricos aplicados a puntas de proyectil lanceoladas del Holoceno temprano-medio en sierras y llanuras pampeanas de Argentina. Latin American Antiquity 29(3), 2018, pp. 572–590
235	Ayampitin	39.5	28.7	9	60.15	129	37.7	Heider, G. y D. Rivero (2018). Estudios morfométricos aplicados a puntas de proyectil lanceoladas del Holoceno temprano-medio en sierras y llanuras pampeanas de Argentina. Latin American Antiquity 29(3), 2018, pp. 572–590
236	Ayampitin	40	21	5	43.17	52	26	Heider, G. y D. Rivero (2018). Estudios morfométricos aplicados a puntas de proyectil lanceoladas del Holoceno temprano-medio en sierras y llanuras pampeanas de Argentina. Latin American Antiquity 29(3), 2018, pp. 572–590
237	Ayampitin	40	22	7	46.17	77	29	Heider, G. y D. Rivero (2018). Estudios morfométricos aplicados a puntas de proyectil lanceoladas del Holoceno temprano-medio en sierras y llanuras pampeanas de Argentina. Latin American Antiquity 29(3), 2018, pp. 572–590
238	Ayampitin	40	25	9	53.14	112	34	Heider, G. y D. Rivero (2018). Estudios morfométricos aplicados a puntas de proyectil lanceoladas del Holoceno temprano-medio en sierras y llanuras pampeanas de Argentina. Latin American Antiquity 29(3), 2018, pp. 572–590
239	Ayampitin	40	22	11.5	49.64	126	33.5	Heider, G. y D. Rivero (2018). Estudios morfométricos aplicados a puntas de proyectil lanceoladas del Holoceno temprano-medio en sierras y llanuras pampeanas de Argentina. Latin American Antiquity 29(3), 2018, pp. 572–590
240	Ayampitin	41	16.5	7	35.84	57	23.5	Heider, G. y D. Rivero (2018). Estudios morfométricos aplicados a puntas de proyectil lanceoladas del Holoceno temprano-medio en sierras y llanuras pampeanas de Argentina. Latin American Antiquity 29(3), 2018, pp. 572–590
241	Ayampitin	41	21	6	43.68	63	27	Heider, G. y D. Rivero (2018). Estudios morfométricos aplicados a puntas de proyectil lanceoladas del Holoceno temprano-medio en sierras y llanuras pampeanas de Argentina. Latin American Antiquity 29(3), 2018, pp. 572–590
242	Ayampitin	41	18	7	38.62	63	25	Heider, G. y D. Rivero (2018). Estudios morfométricos aplicados a puntas de proyectil lanceoladas del Holoceno temprano-medio en sierras y llanuras pampeanas de Argentina. Latin American Antiquity 29(3), 2018, pp. 572–590
243	Ayampitin	41.4	20	11.4	46.04	114	31.4	Heider, G. y D. Rivero (2018). Estudios morfométricos aplicados a puntas de proyectil lanceoladas del Holoceno temprano-medio en sierras y llanuras pampeanas de Argentina. Latin American Antiquity 29(3), 2018, pp. 572–590
244	Ayampitin	42	20	9	43.86	90	29	Heider, G. y D. Rivero (2018). Estudios morfométricos aplicados a puntas de proyectil lanceoladas del Holoceno temprano-medio en sierras y llanuras pampeanas de Argentina. Latin American Antiquity 29(3), 2018, pp. 572–590
245	Ayampitin	42.5	18	9.8	40.98	88	27.8	Heider, G. y D. Rivero (2018). Estudios morfométricos aplicados a puntas de proyectil lanceoladas del Holoceno temprano-medio en sierras y llanuras pampeanas de Argentina. Latin American Antiquity 29(3), 2018, pp. 572–590
246	Ayampitin	43	20	5	41.23	50	25	Heider, G. y D. Rivero (2018). Estudios morfométricos aplicados a puntas de proyectil lanceoladas del Holoceno temprano-medio en sierras y llanuras pampeanas de Argentina. Latin American Antiquity 29(3), 2018, pp. 572–590
247	Ayampitin	43	19	7	40.49	66	26	Heider, G. y D. Rivero (2018). Estudios morfométricos aplicados a puntas de proyectil lanceoladas del Holoceno temprano-medio en sierras y llanuras pampeanas de Argentina. Latin American Antiquity 29(3), 2018, pp. 572–590
248	Ayampitin	43	21	11	47.41	115	32	Heider, G. y D. Rivero (2018). Estudios morfométricos aplicados a puntas de proyectil lanceoladas del Holoceno temprano-medio en sierras y llanuras pampeanas de Argentina. Latin American Antiquity 29(3), 2018, pp. 572–590
249	Ayampitin	43.3	17.8	8.7	39.62	77	26.5	Heider, G. y D. Rivero (2018). Estudios morfométricos aplicados a puntas de proyectil lanceoladas del Holoceno temprano-medio en sierras y llanuras pampeanas de Argentina. Latin American Antiquity 29(3), 2018, pp. 572–590
250	Ayampitin	44	16	7	34.92	56	23	Heider, G. y D. Rivero (2018). Estudios morfométricos aplicados a puntas de proyectil lanceoladas del Holoceno temprano-medio en sierras y llanuras pampeanas de Argentina. Latin American Antiquity 29(3), 2018, pp. 572–590
251	Ayampitin	44	20	7	42.37	70	27	Heider, G. y D. Rivero (2018). Estudios morfométricos aplicados a puntas de proyectil lanceoladas del Holoceno temprano-medio en sierras y llanuras pampeanas de Argentina. Latin American Antiquity 29(3), 2018, pp. 572–590
252	Ayampitin	44	19	8	41.23	76	27	Heider, G. y D. Rivero (2018). Estudios morfométricos aplicados a puntas de proyectil lanceoladas del Holoceno temprano-medio en sierras y llanuras pampeanas de Argentina. Latin American Antiquity 29(3), 2018, pp. 572–590
253	Ayampitin	44	20	8	43.08	80	28	Heider, G. y D. Rivero (2018). Estudios morfométricos aplicados a puntas de proyectil lanceoladas del Holoceno temprano-medio en sierras y llanuras pampeanas de Argentina. Latin American Antiquity 29(3), 2018, pp. 572–590
254	Ayampitin	44	23.1	11.5	51.6	132	34.6	Heider, G. y D. Rivero (2018). Estudios morfométricos aplicados a puntas de proyectil lanceoladas del Holoceno temprano-medio en sierras y llanuras pampeanas de Argentina. Latin American Antiquity 29(3), 2018, pp. 572–590
255	Ayampitin	44.5	17.5	6.5	37.33	56	24	Heider, G. y D. Rivero (2018). Estudios morfométricos aplicados a puntas de proyectil lanceoladas del Holoceno temprano-medio en sierras y llanuras pampeanas de Argentina. Latin American Antiquity 29(3), 2018, pp. 572–590
256	Ayampitin	45	23	11	50.99	126	34	Heider, G. y D. Rivero (2018). Estudios morfométricos aplicados a puntas de proyectil lanceoladas del Holoceno temprano-medio en sierras y llanuras pampeanas de Argentina. Latin American Antiquity 29(3), 2018, pp. 572–590
257	Ayampitin	46	22	10	48.33	110	32	Heider, G. y D. Rivero (2018). Estudios morfométricos aplicados a puntas de proyectil lanceoladas del Holoceno temprano-medio en sierras y llanuras pampeanas de Argentina. Latin American Antiquity 29(3), 2018, pp. 572–590
258	Ayampitin	47	18.5	8	40.31	74	26.5	Heider, G. y D. Rivero (2018). Estudios morfométricos aplicados a puntas de proyectil lanceoladas del Holoceno temprano-medio en sierras y llanuras pampeanas de Argentina. Latin American Antiquity 29(3), 2018, pp. 572–590
259	Ayampitin	47	21.7	12	49.59	130	33.7	Heider, G. y D. Rivero (2018). Estudios morfométricos aplicados a puntas de proyectil lanceoladas del Holoceno temprano-medio en sierras y llanuras pampeanas de Argentina. Latin American Antiquity 29(3), 2018, pp. 572–590
260	Ayampitin	47	21	13	49.39	136	34	Heider, G. y D. Rivero (2018). Estudios morfométricos aplicados a puntas de proyectil lanceoladas del Holoceno temprano-medio en sierras y llanuras pampeanas de Argentina. Latin American Antiquity 29(3), 2018, pp. 572–590
261	Ayampitin	49	22	6	45.6	66	28	Heider, G. y D. Rivero (2018). Estudios morfométricos aplicados a puntas de proyectil lanceoladas del Holoceno temprano-medio en sierras y llanuras pampeanas de Argentina. Latin American Antiquity 29(3), 2018, pp. 572–590
262	Ayampitin	49	20	8	43.08	80	28	Heider, G. y D. Rivero (2018). Estudios morfométricos aplicados a puntas de proyectil lanceoladas del Holoceno temprano-medio en sierras y llanuras pampeanas de Argentina. Latin American Antiquity 29(3), 2018, pp. 572–590
263	Ayampitin	49	24	12	53.66	144	36	Heider, G. y D. Rivero (2018). Estudios morfométricos aplicados a puntas de proyectil lanceoladas del Holoceno temprano-medio en sierras y llanuras pampeanas de Argentina. Latin American Antiquity 29(3), 2018, pp. 572–590
264	Ayampitin	49.1	14.5	8.5	33.61	61	23	Heider, G. y D. Rivero (2018). Estudios morfométricos aplicados a puntas de proyectil lanceoladas del Holoceno temprano-medio en sierras y llanuras pampeanas de Argentina. Latin American Antiquity 29(3), 2018, pp. 572–590
265	Ayampitin	50	23	6	47.53	69	29	Heider, G. y D. Rivero (2018). Estudios morfométricos aplicados a puntas de proyectil lanceoladas del Holoceno temprano-medio en sierras y llanuras pampeanas de Argentina. Latin American Antiquity 29(3), 2018, pp. 572–590
266	Ayampitin	50	19	8	41.23	76	27	Heider, G. y D. Rivero (2018). Estudios morfométricos aplicados a puntas de proyectil lanceoladas del Holoceno temprano-medio en sierras y llanuras pampeanas de Argentina. Latin American Antiquity 29(3), 2018, pp. 572–590
267	Ayampitin	50	22	12	50.11	132	34	Heider, G. y D. Rivero (2018). Estudios morfométricos aplicados a puntas de proyectil lanceoladas del Holoceno temprano-medio en sierras y llanuras pampeanas de Argentina. Latin American Antiquity 29(3), 2018, pp. 572–590
268	Ayampitin	50	26	11.2	56.61	145	37.2	Heider, G. y D. Rivero (2018). Estudios morfométricos aplicados a puntas de proyectil lanceoladas del Holoceno temprano-medio en sierras y llanuras pampeanas de Argentina. Latin American Antiquity 29(3), 2018, pp. 572–590
269	Ayampitin	51	22	11	49.19	121	33	Heider, G. y D. Rivero (2018). Estudios morfométricos aplicados a puntas de proyectil lanceoladas del Holoceno temprano-medio en sierras y llanuras pampeanas de Argentina. Latin American Antiquity 29(3), 2018, pp. 572–590
270	Ayampitin	51.5	28	14	62.6	196	42	Heider, G. y D. Rivero (2018). Estudios morfométricos aplicados a puntas de proyectil lanceoladas del Holoceno temprano-medio en sierras y llanuras pampeanas de Argentina. Latin American Antiquity 29(3), 2018, pp. 572–590
271	Ayampitin	53	22	12	50.11	132	34	Heider, G. y D. Rivero (2018). Estudios morfométricos aplicados a puntas de proyectil lanceoladas del Holoceno temprano-medio en sierras y llanuras pampeanas de Argentina. Latin American Antiquity 29(3), 2018, pp. 572–590
272	Ayampitin	53	29	14	58	203	43	Heider, G. y D. Rivero (2018). Estudios morfométricos aplicados a puntas de proyectil lanceoladas del Holoceno temprano-medio en sierras y llanuras pampeanas de Argentina. Latin American Antiquity 29(3), 2018, pp. 572–590
273	Ayampitin	53.5	24	11.6	53.31	139	35.6	Heider, G. y D. Rivero (2018). Estudios morfométricos aplicados a puntas de proyectil lanceoladas del Holoceno temprano-medio en sierras y llanuras pampeanas de Argentina. Latin American Antiquity 29(3), 2018, pp. 572–590
274	Ayampitin	54	17	8	37.57	68	25	Heider, G. y D. Rivero (2018). Estudios morfométricos aplicados a puntas de proyectil lanceoladas del Holoceno temprano-medio en sierras y llanuras pampeanas de Argentina. Latin American Antiquity 29(3), 2018, pp. 572–590
275	Ayampitin	54.1	25	11.8	55.28	147	36.8	Heider, G. y D. Rivero (2018). Estudios morfométricos aplicados a puntas de proyectil lanceoladas del Holoceno temprano-medio en sierras y llanuras pampeanas de Argentina. Latin American Antiquity 29(3), 2018, pp. 572–590
276	Ayampitin	54.5	26	10.2	55.85	132	36.2	Heider, G. y D. Rivero (2018). Estudios morfométricos aplicados a puntas de proyectil lanceoladas del Holoceno temprano-medio en sierras y llanuras pampeanas de Argentina. Latin American Antiquity 29(3), 2018, pp. 572–590
277	Ayampitin	56	30	8	62.09	120	38	Heider, G. y D. Rivero (2018). Estudios morfométricos aplicados a puntas de proyectil lanceoladas del Holoceno temprano-medio en sierras y llanuras pampeanas de Argentina. Latin American Antiquity 29(3), 2018, pp. 572–590
278	Ayampitin	58	28	5	56.88	70	33	Heider, G. y D. Rivero (2018). Estudios morfométricos aplicados a puntas de proyectil lanceoladas del Holoceno temprano-medio en sierras y llanuras pampeanas de Argentina. Latin American Antiquity 29(3), 2018, pp. 572–590
279	Ayampitin	58.5	24	9.5	51.62	114	33.5	Heider, G. y D. Rivero (2018). Estudios morfométricos aplicados a puntas de proyectil lanceoladas del Holoceno temprano-medio en sierras y llanuras pampeanas de Argentina. Latin American Antiquity 29(3), 2018, pp. 572–590
280	Ayampitin	59	28	7	57.72	98	35	Heider, G. y D. Rivero (2018). Estudios morfométricos aplicados a puntas de proyectil lanceoladas del Holoceno temprano-medio en sierras y llanuras pampeanas de Argentina. Latin American Antiquity 29(3), 2018, pp. 572–590
281	Ayampitin	59	27	10.5	57.93	141	37.5	Heider, G. y D. Rivero (2018). Estudios morfométricos aplicados a puntas de proyectil lanceoladas del Holoceno temprano-medio en sierras y llanuras pampeanas de Argentina. Latin American Antiquity 29(3), 2018, pp. 572–590
282	Ayampitin	60	24	6	49.47	72	30	Heider, G. y D. Rivero (2018). Estudios morfométricos aplicados a puntas de proyectil lanceoladas del Holoceno temprano-medio en sierras y llanuras pampeanas de Argentina. Latin American Antiquity 29(3), 2018, pp. 572–590
283	Ayampitin	60	32	7	65.51	112	39	Heider, G. y D. Rivero (2018). Estudios morfométricos aplicados a puntas de proyectil lanceoladas del Holoceno temprano-medio en sierras y llanuras pampeanas de Argentina. Latin American Antiquity 29(3), 2018, pp. 572–590
284	Ayampitin	60.2	27	12.5	59.5	168	39.5	Heider, G. y D. Rivero (2018). Estudios morfométricos aplicados a puntas de proyectil lanceoladas del Holoceno temprano-medio en sierras y llanuras pampeanas de Argentina. Latin American Antiquity 29(3), 2018, pp. 572–590
285	Ayampitin	61	26	8	54.4	104	34	Heider, G. y D. Rivero (2018). Estudios morfométricos aplicados a puntas de proyectil lanceoladas del Holoceno temprano-medio en sierras y llanuras pampeanas de Argentina. Latin American Antiquity 29(3), 2018, pp. 572–590
286	Ayampitin	61	27	13	59.93	175	40	Heider, G. y D. Rivero (2018). Estudios morfométricos aplicados a puntas de proyectil lanceoladas del Holoceno temprano-medio en sierras y llanuras pampeanas de Argentina. Latin American Antiquity 29(3), 2018, pp. 572–590
287	Ayampitin	61.5	30	11	63.9	165	41	Heider, G. y D. Rivero (2018). Estudios morfométricos aplicados a puntas de proyectil lanceoladas del Holoceno temprano-medio en sierras y llanuras pampeanas de Argentina. Latin American Antiquity 29(3), 2018, pp. 572–590
288	Ayampitin	63	31	6	63.15	93	37	Heider, G. y D. Rivero (2018). Estudios morfométricos aplicados a puntas de proyectil lanceoladas del Holoceno temprano-medio en sierras y llanuras pampeanas de Argentina. Latin American Antiquity 29(3), 2018, pp. 572–590
289	Ayampitin	63	29	8	60.16	116	37	Heider, G. y D. Rivero (2018). Estudios morfométricos aplicados a puntas de proyectil lanceoladas del Holoceno temprano-medio en sierras y llanuras pampeanas de Argentina. Latin American Antiquity 29(3), 2018, pp. 572–590
290	Ayampitin	63	26	13	58.13	169	39	Heider, G. y D. Rivero (2018). Estudios morfométricos aplicados a puntas de proyectil lanceoladas del Holoceno temprano-medio en sierras y llanuras pampeanas de Argentina. Latin American Antiquity 29(3), 2018, pp. 572–590
291	Ayampitin	65	26	6	53.36	78	32	Heider, G. y D. Rivero (2018). Estudios morfométricos aplicados a puntas de proyectil lanceoladas del Holoceno temprano-medio en sierras y llanuras pampeanas de Argentina. Latin American Antiquity 29(3), 2018, pp. 572–590
292	Ayampitin	65	41	6	82.87	123	47	Heider, G. y D. Rivero (2018). Estudios morfométricos aplicados a puntas de proyectil lanceoladas del Holoceno temprano-medio en sierras y llanuras pampeanas de Argentina. Latin American Antiquity 29(3), 2018, pp. 572–590
293	Ayampitin	66	30	6	61.18	90	36	Heider, G. y D. Rivero (2018). Estudios morfométricos aplicados a puntas de proyectil lanceoladas del Holoceno temprano-medio en sierras y llanuras pampeanas de Argentina. Latin American Antiquity 29(3), 2018, pp. 572–590
294	Ayampitin	66	23	14	53.85	161	37	Heider, G. y D. Rivero (2018). Estudios morfométricos aplicados a puntas de proyectil lanceoladas del Holoceno temprano-medio en sierras y llanuras pampeanas de Argentina. Latin American Antiquity 29(3), 2018, pp. 572–590
295	Ayampitin	66.5	27	12	59.09	162	39	Heider, G. y D. Rivero (2018). Estudios morfométricos aplicados a puntas de proyectil lanceoladas del Holoceno temprano-medio en sierras y llanuras pampeanas de Argentina. Latin American Antiquity 29(3), 2018, pp. 572–590
296	Ayampitin	68	32	6	65.11	96	38	Heider, G. y D. Rivero (2018). Estudios morfométricos aplicados a puntas de proyectil lanceoladas del Holoceno temprano-medio en sierras y llanuras pampeanas de Argentina. Latin American Antiquity 29(3), 2018, pp. 572–590
297	Ayampitin	70	26	8	54.4	104	34	Heider, G. y D. Rivero (2018). Estudios morfométricos aplicados a puntas de proyectil lanceoladas del Holoceno temprano-medio en sierras y llanuras pampeanas de Argentina. Latin American Antiquity 29(3), 2018, pp. 572–590
298	Ayampitin	70	38.5	9.5	79.3	182	48	Heider, G. y D. Rivero (2018). Estudios morfométricos aplicados a puntas de proyectil lanceoladas del Holoceno temprano-medio en sierras y llanuras pampeanas de Argentina. Latin American Antiquity 29(3), 2018, pp. 572–590
299	Ayampitin	71	32	7	65.51	112	39	Heider, G. y D. Rivero (2018). Estudios morfométricos aplicados a puntas de proyectil lanceoladas del Holoceno temprano-medio en sierras y llanuras pampeanas de Argentina. Latin American Antiquity 29(3), 2018, pp. 572–590
300	Ayampitin	71	25	7	51.92	87	32	Heider, G. y D. Rivero (2018). Estudios morfométricos aplicados a puntas de proyectil lanceoladas del Holoceno temprano-medio en sierras y llanuras pampeanas de Argentina. Latin American Antiquity 29(3), 2018, pp. 572–590
301	Ayampitin	74	14	6	30.46	42	20	Heider, G. y D. Rivero (2018). Estudios morfométricos aplicados a puntas de proyectil lanceoladas del Holoceno temprano-medio en sierras y llanuras pampeanas de Argentina. Latin American Antiquity 29(3), 2018, pp. 572–590
302	Ayampitin	86	25	10	53.85	125	35	Heider, G. y D. Rivero (2018). Estudios morfométricos aplicados a puntas de proyectil lanceoladas del Holoceno temprano-medio en sierras y llanuras pampeanas de Argentina. Latin American Antiquity 29(3), 2018, pp. 572–590
303	Ayampitin	89	26	10	55.71	130	36	Heider, G. y D. Rivero (2018). Estudios morfométricos aplicados a puntas de proyectil lanceoladas del Holoceno temprano-medio en sierras y llanuras pampeanas de Argentina. Latin American Antiquity 29(3), 2018, pp. 572–590
